# Supplementary material for: Transcriptome prediction performance across machine learning models and diverse ancestries
Source: HGG Adv. 2021 Jan 5;2(2):100019. doi: 10.1016/j.xhgg.2020.100019 (PMC8087249; doi:10.1016/j.xhgg.2020.100019)
Supplement: Table S1. Optimum random forests number of trees for each gene across training populations [file mmc2.xlsx]

## Sheet: TableS1_RF_optimum_hyperparamet
Gene_ID	Gene_Name	Cross-validated R2	RF Trees	Population
ENSG00000133193.8	FAM104A	-2.01476	500	AFA
ENSG00000120129.5	DUSP1	-0.509091	300	AFA
ENSG00000115155.12	OTOF	-0.497249	100	AFA
ENSG00000162244.6	RPL29	-0.456225	200	AFA
ENSG00000082438.11	COBLL1	-0.41102	400	AFA
ENSG00000108278.7	ZNHIT3	-0.40719	150	AFA
ENSG00000241106.2	HLA-DOB	-0.403574	200	AFA
ENSG00000177455.7	CD19	-0.389877	100	AFA
ENSG00000102854.10	MSLN	-0.358233	150	AFA
ENSG00000141552.13	ANAPC11	-0.356105	250	AFA
ENSG00000141552.13	ANAPC11	-0.352045	500	AFA
ENSG00000081041.8	CXCL2	-0.340276	350	AFA
ENSG00000169877.5	AHSP	-0.327664	450	AFA
ENSG00000162298.12	SYVN1	-0.31105	50	AFA
ENSG00000197262.8	CCL4L2	-0.284053	100	AFA
ENSG00000198218.6	QRICH1	-0.279403	100	AFA
ENSG00000144026.7	ZNF514	-0.27908	500	AFA
ENSG00000166508.13	MCM7	-0.276974	100	AFA
ENSG00000186265.5	BTLA	-0.276587	300	AFA
ENSG00000118503.10	TNFAIP3	-0.267254	50	AFA
ENSG00000185304.12	RGPD2	-0.2661	150	AFA
ENSG00000206527.5	PTPLB	-0.25878	50	AFA
ENSG00000139193.3	CD27	-0.255997	50	AFA
ENSG00000175697.6	GPR156	-0.248265	100	AFA
ENSG00000132185.12	FCRLA	-0.245608	200	AFA
ENSG00000170122.4	FOXD4	-0.243232	50	AFA
ENSG00000109906.9	ZBTB16	-0.238525	450	AFA
ENSG00000168062.5	BATF2	-0.237964	400	AFA
ENSG00000065970.4	FOXJ2	-0.235573	50	AFA
ENSG00000101544.4	ADNP2	-0.233656	500	AFA
ENSG00000106537.7	TSPAN13	-0.23175	150	AFA
ENSG00000153563.11	CD8A	-0.228804	50	AFA
ENSG00000152193.7	RNF219	-0.228723	400	AFA
ENSG00000108465.10	CDK5RAP3	-0.223856	250	AFA
ENSG00000163631.12	ALB	-0.221848	200	AFA
ENSG00000156374.10	PCGF6	-0.221265	450	AFA
ENSG00000117362.8	APH1A	-0.220259	100	AFA
ENSG00000080007.6	DDX43	-0.220089	350	AFA
ENSG00000103253.13	HAGHL	-0.218703	150	AFA
ENSG00000165506.10	DNAAF2	-0.218573	50	AFA
ENSG00000082512.10	TRAF5	-0.218293	500	AFA
ENSG00000175482.4	POLD4	-0.218154	50	AFA
ENSG00000205020.7	CCL4L1	-0.215715	100	AFA
ENSG00000131791.6	PRKAB2	-0.215554	100	AFA
ENSG00000128218.7	VPREB3	-0.215114	500	AFA
ENSG00000215784.4	FAM72D	-0.21117	200	AFA
ENSG00000162407.8	PPAP2B	-0.2106	250	AFA
ENSG00000100906.6	NFKBIA	-0.206579	500	AFA
ENSG00000203814.5	HIST2H2BF	-0.206403	450	AFA
ENSG00000156515.16	HK1	-0.205239	100	AFA
ENSG00000175213.2	ZNF408	-0.203594	450	AFA
ENSG00000196588.10	MKL1	-0.201303	500	AFA
ENSG00000167965.13	MLST8	-0.200632	500	AFA
ENSG00000105369.5	CD79A	-0.200563	400	AFA
ENSG00000126878.8	AIF1L	-0.200475	150	AFA
ENSG00000007255.6	TRAPPC6A	-0.200246	250	AFA
ENSG00000115271.6	GCA	-0.199249	50	AFA
ENSG00000213619.5	NDUFS3	-0.19887	50	AFA
ENSG00000114650.14	SCAP	-0.195681	350	AFA
ENSG00000187147.13	RNF220	-0.194957	150	AFA
ENSG00000197162.8	ZNF785	-0.19442	500	AFA
ENSG00000081870.7	HSPB11	-0.193673	400	AFA
ENSG00000141367.7	CLTC	-0.192686	450	AFA
ENSG00000091651.4	ORC6	-0.191419	200	AFA
ENSG00000178035.7	IMPDH2	-0.191131	150	AFA
ENSG00000084093.11	REST	-0.190546	200	AFA
ENSG00000174123.6	TLR10	-0.189934	500	AFA
ENSG00000146757.9	ZNF92	-0.188923	300	AFA
ENSG00000113810.11	SMC4	-0.188466	350	AFA
ENSG00000214706.6	IFRD2	-0.188022	500	AFA
ENSG00000114388.8	NPRL2	-0.187695	350	AFA
ENSG00000064102.10	ASUN	-0.186908	500	AFA
ENSG00000220205.4	VAMP2	-0.18683	350	AFA
ENSG00000174080.6	CTSF	-0.186321	250	AFA
ENSG00000197914.2	HIST1H4K	-0.186302	200	AFA
ENSG00000064999.12	ANKS1A	-0.185645	300	AFA
ENSG00000213658.5	LAT	-0.184929	400	AFA
ENSG00000003249.9	DBNDD1	-0.184362	500	AFA
ENSG00000114988.7	LMAN2L	-0.184127	400	AFA
ENSG00000169418.9	NPR1	-0.183782	150	AFA
ENSG00000123091.4	RNF11	-0.183743	300	AFA
ENSG00000173020.6	ADRBK1	-0.183336	500	AFA
ENSG00000114383.5	TUSC2	-0.183122	300	AFA
ENSG00000023734.6	STRAP	-0.181313	350	AFA
ENSG00000184574.5	LPAR5	-0.181067	500	AFA
ENSG00000132357.9	CARD6	-0.180182	350	AFA
ENSG00000165917.5	RAPSN	-0.180127	200	AFA
ENSG00000074842.3	C19orf10	-0.179218	300	AFA
ENSG00000196644.8	GPR89C	-0.177948	200	AFA
ENSG00000183513.4	COA5	-0.177876	200	AFA
ENSG00000126267.4	COX6B1	-0.177854	300	AFA
ENSG00000155363.14	MOV10	-0.17726	450	AFA
ENSG00000077150.13	NFKB2	-0.176936	450	AFA
ENSG00000187531.9	SIRT7	-0.176928	350	AFA
ENSG00000100934.10	SEC23A	-0.176833	350	AFA
ENSG00000139636.11	LMBR1L	-0.176587	450	AFA
ENSG00000135956.3	TMEM127	-0.176549	300	AFA
ENSG00000008282.3	SYPL1	-0.176299	100	AFA
ENSG00000203812.2	HIST2H2AA4	-0.176176	300	AFA
ENSG00000133111.3	RFXAP	-0.176116	500	AFA
ENSG00000069702.6	TGFBR3	-0.174611	400	AFA
ENSG00000143368.9	SF3B4	-0.174175	100	AFA
ENSG00000031003.6	FAM13B	-0.174016	150	AFA
ENSG00000164611.8	PTTG1	-0.172816	500	AFA
ENSG00000196565.8	HBG2	-0.172653	400	AFA
ENSG00000000419.8	DPM1	-0.172394	500	AFA
ENSG00000120533.8	ENY2	-0.17126	350	AFA
ENSG00000132704.11	FCRL2	-0.171013	350	AFA
ENSG00000134046.7	MBD2	-0.170935	150	AFA
ENSG00000148411.3	NACC2	-0.17021	500	AFA
ENSG00000108622.6	ICAM2	-0.170022	100	AFA
ENSG00000100450.8	GZMH	-0.169916	200	AFA
ENSG00000134780.5	DAGLA	-0.169908	200	AFA
ENSG00000106608.12	URGCP	-0.168918	350	AFA
ENSG00000096070.15	BRPF3	-0.168543	500	AFA
ENSG00000205336.7	GPR56	-0.168357	350	AFA
ENSG00000172795.11	DCP2	-0.168342	100	AFA
ENSG00000181631.6	P2RY13	-0.168	500	AFA
ENSG00000100422.9	CERK	-0.167867	400	AFA
ENSG00000138442.4	WDR12	-0.167624	500	AFA
ENSG00000096063.10	SRPK1	-0.166743	200	AFA
ENSG00000104522.11	TSTA3	-0.166344	450	AFA
ENSG00000166446.9	CDYL2	-0.166269	500	AFA
ENSG00000125657.3	TNFSF9	-0.166146	500	AFA
ENSG00000113282.9	CLINT1	-0.166072	500	AFA
ENSG00000163067.10	ZNF2	-0.165806	500	AFA
ENSG00000105722.5	ERF	-0.165765	500	AFA
ENSG00000100721.6	TCL1A	-0.165749	200	AFA
ENSG00000174886.8	NDUFA11	-0.165744	200	AFA
ENSG00000148346.7	LCN2	-0.165327	350	AFA
ENSG00000242252.1	BGLAP	-0.165121	150	AFA
ENSG00000170989.8	S1PR1	-0.164443	500	AFA
ENSG00000125149.7	C16orf70	-0.163462	300	AFA
ENSG00000169379.11	ARL13B	-0.163359	400	AFA
ENSG00000164051.9	CCDC51	-0.163199	300	AFA
ENSG00000166747.8	AP1G1	-0.162393	500	AFA
ENSG00000165525.13	NEMF	-0.162317	450	AFA
ENSG00000197808.7	ZNF461	-0.162311	200	AFA
ENSG00000119801.8	YPEL5	-0.162248	400	AFA
ENSG00000083099.6	LYRM2	-0.16218	500	AFA
ENSG00000084070.7	SMAP2	-0.162169	350	AFA
ENSG00000103994.12	ZNF106	-0.161838	350	AFA
ENSG00000155850.7	SLC26A2	-0.161711	300	AFA
ENSG00000115053.11	NCL	-0.161635	150	AFA
ENSG00000060642.6	PIGV	-0.161202	450	AFA
ENSG00000107371.8	EXOSC3	-0.161154	300	AFA
ENSG00000091732.11	ZC3HC1	-0.161058	350	AFA
ENSG00000180644.6	PRF1	-0.160984	500	AFA
ENSG00000168283.9	BMI1	-0.160753	450	AFA
ENSG00000153064.7	BANK1	-0.160429	450	AFA
ENSG00000156802.8	ATAD2	-0.160407	100	AFA
ENSG00000141627.9	DYM	-0.160099	300	AFA
ENSG00000137331.11	IER3	-0.160088	400	AFA
ENSG00000121064.8	SCPEP1	-0.159904	250	AFA
ENSG00000088298.7	EDEM2	-0.159747	500	AFA
ENSG00000172113.4	NME6	-0.159714	500	AFA
ENSG00000166289.5	PLEKHF1	-0.15961	500	AFA
ENSG00000076108.7	BAZ2A	-0.159467	300	AFA
ENSG00000145649.7	GZMA	-0.159143	100	AFA
ENSG00000186010.13	NDUFA13	-0.158869	150	AFA
ENSG00000037637.6	FBXO42	-0.158753	450	AFA
ENSG00000241258.2	CRCP	-0.158632	150	AFA
ENSG00000105671.7	DDX49	-0.158482	450	AFA
ENSG00000021574.7	SPAST	-0.158469	250	AFA
ENSG00000100453.8	GZMB	-0.158362	500	AFA
ENSG00000156671.7	SAMD8	-0.1583	400	AFA
ENSG00000107140.11	TESK1	-0.158141	100	AFA
ENSG00000135390.13	ATP5G2	-0.157854	150	AFA
ENSG00000196357.7	ZNF565	-0.157417	450	AFA
ENSG00000164087.3	POC1A	-0.157344	200	AFA
ENSG00000004059.6	ARF5	-0.157102	500	AFA
ENSG00000185905.3	C16orf54	-0.157046	350	AFA
ENSG00000099942.8	CRKL	-0.156811	450	AFA
ENSG00000136273.7	HUS1	-0.156501	500	AFA
ENSG00000169926.5	KLF13	-0.156134	300	AFA
ENSG00000182472.4	CAPN12	-0.156018	500	AFA
ENSG00000167112.7	TRUB2	-0.156015	50	AFA
ENSG00000163191.5	S100A11	-0.155809	200	AFA
ENSG00000188322.4	SBK1	-0.155777	400	AFA
ENSG00000144802.7	NFKBIZ	-0.155537	450	AFA
ENSG00000162496.4	DHRS3	-0.155476	450	AFA
ENSG00000204970.5	PCDHA1	-0.155382	500	AFA
ENSG00000128609.10	NDUFA5	-0.155381	50	AFA
ENSG00000095066.7	HOOK2	-0.155251	150	AFA
ENSG00000132591.7	ERAL1	-0.15505	350	AFA
ENSG00000240038.2	AMY2B	-0.154986	300	AFA
ENSG00000204599.10	TRIM39	-0.154621	100	AFA
ENSG00000101350.6	KIF3B	-0.154478	100	AFA
ENSG00000165731.13	RET	-0.154136	200	AFA
ENSG00000094880.6	CDC23	-0.154099	200	AFA
ENSG00000171827.6	ZNF570	-0.153974	150	AFA
ENSG00000113312.6	TTC1	-0.153956	400	AFA
ENSG00000213190.2	MLLT11	-0.153907	300	AFA
ENSG00000205021.9	CCL3L1	-0.153868	450	AFA
ENSG00000169413.2	RNASE6	-0.153646	50	AFA
ENSG00000166169.12	POLL	-0.153553	450	AFA
ENSG00000179774.7	ATOH7	-0.153067	350	AFA
ENSG00000173531.11	MST1	-0.152885	500	AFA
ENSG00000177463.11	NR2C2	-0.152795	350	AFA
ENSG00000141084.6	RANBP10	-0.152718	100	AFA
ENSG00000163923.5	RPL39L	-0.152256	250	AFA
ENSG00000227507.2	LTB	-0.152196	50	AFA
ENSG00000145293.10	ENOPH1	-0.152008	100	AFA
ENSG00000141867.13	BRD4	-0.151985	200	AFA
ENSG00000144840.4	RABL3	-0.151847	100	AFA
ENSG00000169313.9	P2RY12	-0.151697	100	AFA
ENSG00000165283.11	STOML2	-0.151625	500	AFA
ENSG00000167925.11	GHDC	-0.151605	300	AFA
ENSG00000100124.7	ANKRD54	-0.151435	150	AFA
ENSG00000114353.12	GNAI2	-0.150969	50	AFA
ENSG00000173113.2	TRMT112	-0.150571	500	AFA
ENSG00000099795.2	NDUFB7	-0.150531	50	AFA
ENSG00000108244.12	KRT23	-0.150384	250	AFA
ENSG00000176731.7	C8orf59	-0.150267	450	AFA
ENSG00000123444.9	KBTBD4	-0.15011	200	AFA
ENSG00000136485.10	DCAF7	-0.149995	400	AFA
ENSG00000132465.6	IGJ	-0.149704	350	AFA
ENSG00000162430.12	SEPN1	-0.14962	350	AFA
ENSG00000070476.10	ZXDC	-0.14934	200	AFA
ENSG00000178694.5	NSUN3	-0.149337	300	AFA
ENSG00000180488.10	FAM73A	-0.149269	150	AFA
ENSG00000156738.13	MS4A1	-0.149144	50	AFA
ENSG00000178057.10	NDUFAF3	-0.149	500	AFA
ENSG00000112039.3	FANCE	-0.148844	500	AFA
ENSG00000130005.7	GAMT	-0.148729	450	AFA
ENSG00000100938.13	GMPR2	-0.148558	50	AFA
ENSG00000149932.12	TMEM219	-0.148531	450	AFA
ENSG00000238227.3	C9orf69	-0.148241	350	AFA
ENSG00000139291.9	TMEM19	-0.148192	250	AFA
ENSG00000110171.14	TRIM3	-0.148114	450	AFA
ENSG00000111011.13	RSRC2	-0.147803	150	AFA
ENSG00000117713.13	ARID1A	-0.147744	450	AFA
ENSG00000130511.10	SSBP4	-0.147724	350	AFA
ENSG00000139496.11	NUPL1	-0.1477	100	AFA
ENSG00000114391.8	RPL24	-0.147576	300	AFA
ENSG00000155034.14	FBXL18	-0.147465	500	AFA
ENSG00000133884.5	DPF2	-0.147361	200	AFA
ENSG00000141965.3	FEM1A	-0.147118	100	AFA
ENSG00000110848.4	CD69	-0.147103	200	AFA
ENSG00000180263.9	FGD6	-0.14699	500	AFA
ENSG00000197568.9	HHLA3	-0.146989	500	AFA
ENSG00000179134.10	SAMD4B	-0.146637	150	AFA
ENSG00000090273.9	NUDC	-0.146574	50	AFA
ENSG00000198785.4	GRIN3A	-0.146207	100	AFA
ENSG00000169435.9	RASSF6	-0.146161	150	AFA
ENSG00000141696.8	LEPREL4	-0.145954	450	AFA
ENSG00000198824.4	CHAMP1	-0.145942	300	AFA
ENSG00000173465.3	SSSCA1	-0.145842	150	AFA
ENSG00000159322.13	ADPGK	-0.145724	200	AFA
ENSG00000177479.15	ARIH2	-0.145292	350	AFA
ENSG00000164066.7	INTU	-0.14527	150	AFA
ENSG00000117215.10	PLA2G2D	-0.145084	300	AFA
ENSG00000014914.15	MTMR11	-0.145008	50	AFA
ENSG00000027869.7	SH2D2A	-0.144981	350	AFA
ENSG00000167088.5	SNRPD1	-0.144924	400	AFA
ENSG00000095319.10	NUP188	-0.144761	150	AFA
ENSG00000134539.12	KLRD1	-0.144665	300	AFA
ENSG00000158859.8	ADAMTS4	-0.144629	250	AFA
ENSG00000145022.4	TCTA	-0.144497	500	AFA
ENSG00000133740.6	E2F5	-0.144445	400	AFA
ENSG00000171206.8	TRIM8	-0.144406	100	AFA
ENSG00000185909.10	KLHDC8B	-0.144331	450	AFA
ENSG00000170482.12	SLC23A1	-0.144254	500	AFA
ENSG00000112486.10	CCR6	-0.144126	500	AFA
ENSG00000169018.5	FEM1B	-0.14392	500	AFA
ENSG00000116514.12	RNF19B	-0.143869	250	AFA
ENSG00000144233.5	AMMECR1L	-0.143778	200	AFA
ENSG00000170604.3	IRF2BP1	-0.143697	500	AFA
ENSG00000175216.10	CKAP5	-0.143659	400	AFA
ENSG00000185215.4	TNFAIP2	-0.14344	300	AFA
ENSG00000166428.8	PLD4	-0.143308	450	AFA
ENSG00000173281.4	PPP1R3B	-0.143288	400	AFA
ENSG00000139726.6	DENR	-0.143129	200	AFA
ENSG00000159713.6	TPPP3	-0.142901	350	AFA
ENSG00000120833.9	SOCS2	-0.142888	300	AFA
ENSG00000104221.8	BRF2	-0.1428	450	AFA
ENSG00000166855.5	CLPX	-0.14276	350	AFA
ENSG00000095564.9	BTAF1	-0.142557	200	AFA
ENSG00000006075.11	CCL3	-0.142541	100	AFA
ENSG00000125538.7	IL1B	-0.142481	100	AFA
ENSG00000160949.12	TONSL	-0.142463	200	AFA
ENSG00000108774.10	RAB5C	-0.142458	450	AFA
ENSG00000204510.1	PRAMEF7	-0.14245	200	AFA
ENSG00000107443.11	CCNJ	-0.142295	500	AFA
ENSG00000071894.10	CPSF1	-0.142249	450	AFA
ENSG00000172977.8	KAT5	-0.142147	250	AFA
ENSG00000111252.6	SH2B3	-0.142049	400	AFA
ENSG00000132128.12	LRRC41	-0.141901	450	AFA
ENSG00000088247.11	KHSRP	-0.141851	100	AFA
ENSG00000197747.4	S100A10	-0.141786	250	AFA
ENSG00000072858.6	SIDT1	-0.141679	150	AFA
ENSG00000163832.11	ELP6	-0.141677	450	AFA
ENSG00000120686.7	UFM1	-0.141646	100	AFA
ENSG00000109189.7	USP46	-0.141516	400	AFA
ENSG00000159352.11	PSMD4	-0.141294	50	AFA
ENSG00000149658.13	YTHDF1	-0.141119	450	AFA
ENSG00000177600.4	RPLP2	-0.141078	500	AFA
ENSG00000105821.10	DNAJC2	-0.140981	50	AFA
ENSG00000233276.2	GPX1	-0.140752	200	AFA
ENSG00000164068.11	RNF123	-0.140705	50	AFA
ENSG00000117625.9	RCOR3	-0.140682	450	AFA
ENSG00000127863.11	TNFRSF19	-0.140666	50	AFA
ENSG00000125844.10	RRBP1	-0.140605	50	AFA
ENSG00000106462.6	EZH2	-0.140583	500	AFA
ENSG00000155636.9	RBM45	-0.140475	450	AFA
ENSG00000162073.9	PAQR4	-0.140255	500	AFA
ENSG00000197933.8	ZNF823	-0.1402	300	AFA
ENSG00000096654.11	ZNF184	-0.140198	100	AFA
ENSG00000146833.11	TRIM4	-0.140147	350	AFA
ENSG00000173744.12	AGFG1	-0.139904	250	AFA
ENSG00000128585.13	MKLN1	-0.139896	350	AFA
ENSG00000074621.9	SLC24A1	-0.139752	500	AFA
ENSG00000137078.4	SIT1	-0.139616	250	AFA
ENSG00000158792.11	SPATA2L	-0.139214	500	AFA
ENSG00000136634.5	IL10	-0.139154	450	AFA
ENSG00000138378.13	STAT4	-0.138954	400	AFA
ENSG00000067955.9	CBFB	-0.138936	250	AFA
ENSG00000159140.13	SON	-0.138902	200	AFA
ENSG00000168131.2	OR2B2	-0.138855	250	AFA
ENSG00000137842.2	TMEM62	-0.138809	150	AFA
ENSG00000008441.12	NFIX	-0.138593	150	AFA
ENSG00000007392.12	LUC7L	-0.138523	500	AFA
ENSG00000180357.5	ZNF609	-0.13847	500	AFA
ENSG00000178149.12	DALRD3	-0.13822	150	AFA
ENSG00000083838.11	ZNF446	-0.13807	50	AFA
ENSG00000198917.7	C9orf114	-0.138033	500	AFA
ENSG00000172531.10	PPP1CA	-0.138019	450	AFA
ENSG00000145029.7	NICN1	-0.137952	500	AFA
ENSG00000196417.8	ZNF765	-0.137904	450	AFA
ENSG00000188315.3	C3orf62	-0.137748	400	AFA
ENSG00000114735.5	HEMK1	-0.137705	500	AFA
ENSG00000169241.13	SLC50A1	-0.137693	100	AFA
ENSG00000144895.7	EIF2A	-0.137673	300	AFA
ENSG00000035720.3	STAP1	-0.13751	500	AFA
ENSG00000168148.3	HIST3H3	-0.137341	100	AFA
ENSG00000196757.3	ZNF700	-0.137137	100	AFA
ENSG00000198315.6	ZKSCAN8	-0.137116	300	AFA
ENSG00000127922.5	SHFM1	-0.137095	200	AFA
ENSG00000148842.12	CNNM2	-0.137009	500	AFA
ENSG00000126653.11	NSRP1	-0.136981	500	AFA
ENSG00000168884.10	TNIP2	-0.136609	500	AFA
ENSG00000132612.13	VPS4A	-0.136601	400	AFA
ENSG00000184500.10	PROS1	-0.136584	200	AFA
ENSG00000170385.9	SLC30A1	-0.136524	150	AFA
ENSG00000167395.10	ZNF646	-0.136465	450	AFA
ENSG00000141101.8	NOB1	-0.136427	350	AFA
ENSG00000037042.8	TUBG2	-0.136374	400	AFA
ENSG00000171497.4	PPID	-0.136327	300	AFA
ENSG00000171241.4	SHCBP1	-0.136163	100	AFA
ENSG00000124767.6	GLO1	-0.135793	400	AFA
ENSG00000137269.10	LRRC1	-0.135732	400	AFA
ENSG00000000971.11	CFH	-0.135408	250	AFA
ENSG00000164082.10	GRM2	-0.135396	150	AFA
ENSG00000122707.7	RECK	-0.135384	500	AFA
ENSG00000185101.8	ANO9	-0.135339	400	AFA
ENSG00000181409.7	AATK	-0.135084	350	AFA
ENSG00000084710.9	EFR3B	-0.134965	350	AFA
ENSG00000133243.4	BTBD2	-0.134948	500	AFA
ENSG00000196233.7	LCOR	-0.134853	400	AFA
ENSG00000225697.6	SLC26A6	-0.134769	50	AFA
ENSG00000160888.6	IER2	-0.134671	200	AFA
ENSG00000165813.12	C10orf118	-0.134494	150	AFA
ENSG00000196367.8	TRRAP	-0.134481	400	AFA
ENSG00000105968.14	H2AFV	-0.134439	450	AFA
ENSG00000128563.9	PRKRIP1	-0.134427	50	AFA
ENSG00000135365.11	PHF21A	-0.134376	400	AFA
ENSG00000137878.12	GCOM1	-0.134328	500	AFA
ENSG00000110446.5	SLC15A3	-0.134213	450	AFA
ENSG00000168530.11	MYL1	-0.134106	350	AFA
ENSG00000224470.2	ATXN1L	-0.13409	500	AFA
ENSG00000103145.6	HCFC1R1	-0.134052	50	AFA
ENSG00000103978.11	TMEM87A	-0.133929	450	AFA
ENSG00000008516.12	MMP25	-0.133907	300	AFA
ENSG00000119979.11	FAM45A	-0.13387	400	AFA
ENSG00000104973.10	MED25	-0.133765	500	AFA
ENSG00000104852.10	SNRNP70	-0.13372	100	AFA
ENSG00000178096.8	BOLA1	-0.133679	400	AFA
ENSG00000169902.9	TPST1	-0.133678	500	AFA
ENSG00000168591.11	TMUB2	-0.133639	450	AFA
ENSG00000116754.9	SRSF11	-0.133596	450	AFA
ENSG00000011258.11	MBTD1	-0.133534	50	AFA
ENSG00000196544.6	C17orf59	-0.133525	150	AFA
ENSG00000137185.7	ZSCAN9	-0.133502	500	AFA
ENSG00000183508.4	FAM46C	-0.133496	500	AFA
ENSG00000172732.7	MUS81	-0.133415	300	AFA
ENSG00000196968.5	FUT11	-0.133403	250	AFA
ENSG00000009830.7	POMT2	-0.133377	350	AFA
ENSG00000161914.5	ZNF653	-0.133309	500	AFA
ENSG00000003400.10	CASP10	-0.13329	200	AFA
ENSG00000126746.13	ZNF384	-0.133072	100	AFA
ENSG00000197006.9	METTL9	-0.133055	50	AFA
ENSG00000170515.9	PA2G4	-0.132982	500	AFA
ENSG00000167674.10	HDGFRP2	-0.132916	450	AFA
ENSG00000115290.5	GRB14	-0.132913	500	AFA
ENSG00000166889.13	PATL1	-0.132736	250	AFA
ENSG00000170631.10	ZNF16	-0.132676	500	AFA
ENSG00000182628.8	SKA2	-0.132674	300	AFA
ENSG00000114054.9	PCCB	-0.132516	300	AFA
ENSG00000138434.12	SSFA2	-0.132146	500	AFA
ENSG00000184209.14	SNRNP35	-0.131903	250	AFA
ENSG00000117758.9	STX12	-0.131667	250	AFA
ENSG00000104432.8	IL7	-0.131627	150	AFA
ENSG00000124120.6	TTPAL	-0.131579	500	AFA
ENSG00000183484.7	GPR132	-0.131564	200	AFA
ENSG00000162613.12	FUBP1	-0.131497	500	AFA
ENSG00000183019.3	C19orf59	-0.131401	50	AFA
ENSG00000163346.12	PBXIP1	-0.131343	250	AFA
ENSG00000068796.12	KIF2A	-0.131286	200	AFA
ENSG00000139722.2	VPS37B	-0.131135	250	AFA
ENSG00000138593.4	SECISBP2L	-0.131013	350	AFA
ENSG00000048991.12	R3HDM1	-0.130953	50	AFA
ENSG00000172663.4	TMEM134	-0.130845	250	AFA
ENSG00000141279.10	NPEPPS	-0.130806	500	AFA
ENSG00000184260.4	HIST2H2AC	-0.130801	500	AFA
ENSG00000258659.2	TRIM34	-0.130768	500	AFA
ENSG00000240230.1	COX19	-0.130604	450	AFA
ENSG00000108187.10	PBLD	-0.130568	450	AFA
ENSG00000267796.3	LIN37	-0.130559	300	AFA
ENSG00000196214.6	ZNF766	-0.130473	50	AFA
ENSG00000082258.8	CCNT2	-0.130388	200	AFA
ENSG00000131061.9	ZNF341	-0.130239	350	AFA
ENSG00000104907.8	TRMT1	-0.130216	500	AFA
ENSG00000167637.12	ZNF283	-0.130167	500	AFA
ENSG00000080511.2	RDH8	-0.130095	500	AFA
ENSG00000114416.13	FXR1	-0.130057	400	AFA
ENSG00000051341.9	POLQ	-0.130045	450	AFA
ENSG00000103199.9	ZNF500	-0.130034	500	AFA
ENSG00000184162.9	NR2C2AP	-0.129959	100	AFA
ENSG00000006831.9	ADIPOR2	-0.129852	150	AFA
ENSG00000221869.4	CEBPD	-0.129817	400	AFA
ENSG00000204103.2	MAFB	-0.129773	250	AFA
ENSG00000100612.9	DHRS7	-0.129757	50	AFA
ENSG00000066117.10	SMARCD1	-0.129639	200	AFA
ENSG00000153767.5	GTF2E1	-0.129548	450	AFA
ENSG00000170234.8	PWWP2A	-0.129536	150	AFA
ENSG00000175906.4	ARL4D	-0.129512	50	AFA
ENSG00000154582.12	TCEB1	-0.129505	150	AFA
ENSG00000092929.7	UNC13D	-0.129479	500	AFA
ENSG00000122507.16	BBS9	-0.129385	150	AFA
ENSG00000072736.14	NFATC3	-0.129348	200	AFA
ENSG00000071127.12	WDR1	-0.129335	300	AFA
ENSG00000116711.8	PLA2G4A	-0.129295	50	AFA
ENSG00000115524.10	SF3B1	-0.129286	450	AFA
ENSG00000109118.9	PHF12	-0.129277	350	AFA
ENSG00000160551.5	TAOK1	-0.129237	450	AFA
ENSG00000173660.7	UQCRH	-0.129064	500	AFA
ENSG00000165406.11	2020-03-08	-0.129039	350	AFA
ENSG00000168487.13	BMP1	-0.129011	200	AFA
ENSG00000203813.4	HIST1H3H	-0.128902	500	AFA
ENSG00000116539.6	ASH1L	-0.128856	50	AFA
ENSG00000175073.7	VCPIP1	-0.128846	500	AFA
ENSG00000115042.5	FAHD2A	-0.128829	200	AFA
ENSG00000177981.6	ASB8	-0.12876	250	AFA
ENSG00000110958.11	PTGES3	-0.12869	300	AFA
ENSG00000131323.10	TRAF3	-0.128577	250	AFA
ENSG00000163541.7	SUCLG1	-0.128555	450	AFA
ENSG00000119523.8	ALG2	-0.128457	100	AFA
ENSG00000213347.6	MXD3	-0.128348	350	AFA
ENSG00000068028.13	RASSF1	-0.128339	450	AFA
ENSG00000241697.3	TMEFF1	-0.1283	500	AFA
ENSG00000115520.4	COQ10B	-0.128296	450	AFA
ENSG00000123297.12	TSFM	-0.128233	350	AFA
ENSG00000179837.6	RBM15B	-0.128138	150	AFA
ENSG00000160055.15	TMEM234	-0.128023	500	AFA
ENSG00000198863.3	RUNDC1	-0.1278	500	AFA
ENSG00000108679.8	LGALS3BP	-0.12779	250	AFA
ENSG00000102893.11	PHKB	-0.127777	200	AFA
ENSG00000107864.10	CPEB3	-0.127721	450	AFA
ENSG00000010282.10	HHATL	-0.127643	200	AFA
ENSG00000083312.13	TNPO1	-0.127622	450	AFA
ENSG00000169221.9	TBC1D10B	-0.12755	400	AFA
ENSG00000188086.8	PRSS45	-0.127544	500	AFA
ENSG00000126246.5	IGFLR1	-0.12735	500	AFA
ENSG00000105327.11	BBC3	-0.127238	500	AFA
ENSG00000131482.5	G6PC	-0.127207	500	AFA
ENSG00000090060.13	PAPOLA	-0.127167	50	AFA
ENSG00000104885.12	DOT1L	-0.12713	500	AFA
ENSG00000173933.15	RBM4	-0.127123	150	AFA
ENSG00000147804.5	SLC39A4	-0.126905	350	AFA
ENSG00000132155.7	RAF1	-0.126899	500	AFA
ENSG00000138686.5	BBS7	-0.126826	500	AFA
ENSG00000165209.14	STRBP	-0.126748	500	AFA
ENSG00000146414.11	SHPRH	-0.126717	350	AFA
ENSG00000075886.10	TUBA3D	-0.126625	150	AFA
ENSG00000186889.5	TMEM17	-0.126565	350	AFA
ENSG00000076201.10	PTPN23	-0.126558	450	AFA
ENSG00000147604.9	RPL7	-0.12651	150	AFA
ENSG00000167618.5	LAIR2	-0.126422	500	AFA
ENSG00000100368.9	CSF2RB	-0.126418	500	AFA
ENSG00000187583.5	PLEKHN1	-0.126351	100	AFA
ENSG00000173120.10	KDM2A	-0.126118	500	AFA
ENSG00000187555.10	USP7	-0.126058	150	AFA
ENSG00000197124.7	ZNF682	-0.126046	150	AFA
ENSG00000160050.10	CCDC28B	-0.125996	450	AFA
ENSG00000119138.3	KLF9	-0.125933	300	AFA
ENSG00000184110.10	EIF3C	-0.125932	150	AFA
ENSG00000178163.3	ZNF518B	-0.125926	500	AFA
ENSG00000129595.8	EPB41L4A	-0.125893	150	AFA
ENSG00000100220.7	RTCB	-0.125832	450	AFA
ENSG00000087586.13	AURKA	-0.125623	350	AFA
ENSG00000184270.3	HIST2H2AB	-0.125599	350	AFA
ENSG00000135482.2	ZC3H10	-0.125542	500	AFA
ENSG00000137077.3	CCL21	-0.125482	500	AFA
ENSG00000130684.9	ZNF337	-0.125452	350	AFA
ENSG00000256872.1	NOL12	-0.125422	250	AFA
ENSG00000162086.10	ZNF75A	-0.125226	500	AFA
ENSG00000167460.10	TPM4	-0.125169	500	AFA
ENSG00000178074.5	C2orf69	-0.125165	500	AFA
ENSG00000132604.6	TERF2	-0.125113	350	AFA
ENSG00000185798.6	WDR53	-0.12508	500	AFA
ENSG00000196787.2	HIST1H2AG	-0.124964	450	AFA
ENSG00000231500.2	RPS18	-0.12491	500	AFA
ENSG00000065057.3	NTHL1	-0.124854	350	AFA
ENSG00000113532.8	ST8SIA4	-0.124853	350	AFA
ENSG00000115073.6	ACTR1B	-0.124829	300	AFA
ENSG00000145907.10	G3BP1	-0.124738	500	AFA
ENSG00000071082.6	RPL31	-0.124643	250	AFA
ENSG00000168496.3	FEN1	-0.124563	200	AFA
ENSG00000205758.7	CRYZL1	-0.124437	500	AFA
ENSG00000189180.11	ZNF33A	-0.124323	400	AFA
ENSG00000146410.7	MTFR2	-0.1243	300	AFA
ENSG00000197566.5	ZNF624	-0.124274	500	AFA
ENSG00000182952.4	HMGN4	-0.124267	50	AFA
ENSG00000104998.2	IL27RA	-0.124186	50	AFA
ENSG00000005513.9	SOX8	-0.124128	450	AFA
ENSG00000074935.9	TUBE1	-0.124107	300	AFA
ENSG00000169220.13	RGS14	-0.124078	400	AFA
ENSG00000121671.7	CRY2	-0.123978	150	AFA
ENSG00000123810.3	B9D2	-0.123869	300	AFA
ENSG00000114942.9	EEF1B2	-0.12381	400	AFA
ENSG00000196220.11	SRGAP3	-0.123806	400	AFA
ENSG00000180423.4	HARBI1	-0.123712	500	AFA
ENSG00000131467.6	PSME3	-0.123565	200	AFA
ENSG00000148481.9	FAM188A	-0.12351	500	AFA
ENSG00000204371.7	EHMT2	-0.123503	500	AFA
ENSG00000126453.5	BCL2L12	-0.123465	350	AFA
ENSG00000159459.7	UBR1	-0.123432	250	AFA
ENSG00000170260.4	ZNF212	-0.123427	350	AFA
ENSG00000068489.8	PRR11	-0.123423	250	AFA
ENSG00000108424.5	KPNB1	-0.12331	500	AFA
ENSG00000112218.7	GPR63	-0.123241	300	AFA
ENSG00000146830.9	GIGYF1	-0.123202	500	AFA
ENSG00000155744.4	FAM126B	-0.123139	500	AFA
ENSG00000204564.7	C6orf136	-0.12313	500	AFA
ENSG00000141720.7	PIP4K2B	-0.123099	500	AFA
ENSG00000164053.13	ATRIP	-0.123015	450	AFA
ENSG00000030582.12	GRN	-0.122904	350	AFA
ENSG00000108700.4	CCL8	-0.122894	500	AFA
ENSG00000077152.5	UBE2T	-0.122865	300	AFA
ENSG00000205403.8	CFI	-0.122744	500	AFA
ENSG00000008256.11	CYTH3	-0.122697	150	AFA
ENSG00000140259.6	MFAP1	-0.122647	200	AFA
ENSG00000122406.8	RPL5	-0.122628	450	AFA
ENSG00000143630.5	HCN3	-0.122603	150	AFA
ENSG00000213463.3	SYNJ2BP	-0.122522	250	AFA
ENSG00000205089.3	CCNI2	-0.122514	500	AFA
ENSG00000183558.5	HIST2H2AA3	-0.122471	350	AFA
ENSG00000156030.8	ELMSAN1	-0.122466	500	AFA
ENSG00000197530.8	MIB2	-0.122463	50	AFA
ENSG00000157978.7	LDLRAP1	-0.122388	200	AFA
ENSG00000104142.6	VPS18	-0.122338	200	AFA
ENSG00000151422.8	FER	-0.122292	500	AFA
ENSG00000244045.5	TMEM199	-0.122197	500	AFA
ENSG00000107890.12	ANKRD26	-0.122155	500	AFA
ENSG00000120705.8	ETF1	-0.122153	200	AFA
ENSG00000125734.9	GPR108	-0.122149	500	AFA
ENSG00000185507.15	IRF7	-0.122123	500	AFA
ENSG00000136521.8	NDUFB5	-0.122096	300	AFA
ENSG00000067225.13	PKM	-0.121826	350	AFA
ENSG00000175324.5	LSM1	-0.121822	100	AFA
ENSG00000169139.7	UBE2V2	-0.121808	200	AFA
ENSG00000149182.10	ARFGAP2	-0.121774	50	AFA
ENSG00000068745.10	IP6K2	-0.121753	200	AFA
ENSG00000232810.3	TNF	-0.121714	100	AFA
ENSG00000198429.5	ZNF69	-0.121687	500	AFA
ENSG00000221978.7	CCNL2	-0.12165	350	AFA
ENSG00000145020.10	AMT	-0.121506	150	AFA
ENSG00000213402.2	PTPRCAP	-0.121375	100	AFA
ENSG00000137171.10	KLC4	-0.121269	500	AFA
ENSG00000083520.10	DIS3	-0.121254	400	AFA
ENSG00000102879.11	CORO1A	-0.121219	400	AFA
ENSG00000136888.6	ATP6V1G1	-0.12115	450	AFA
ENSG00000185019.12	UBOX5	-0.12113	450	AFA
ENSG00000130640.9	TUBGCP2	-0.121001	250	AFA
ENSG00000140740.6	UQCRC2	-0.120991	300	AFA
ENSG00000104738.12	MCM4	-0.12097	50	AFA
ENSG00000142178.7	SIK1	-0.120804	200	AFA
ENSG00000182685.3	BRICD5	-0.120798	500	AFA
ENSG00000160767.16	FAM189B	-0.120749	300	AFA
ENSG00000165672.5	PRDX3	-0.120731	450	AFA
ENSG00000175984.10	DENND2C	-0.12062	500	AFA
ENSG00000166135.8	HIF1AN	-0.120514	250	AFA
ENSG00000143458.7	GABPB2	-0.120491	400	AFA
ENSG00000159210.5	SNF8	-0.120474	150	AFA
ENSG00000112335.10	SNX3	-0.120459	300	AFA
ENSG00000084090.9	STARD7	-0.120327	500	AFA
ENSG00000119927.9	GPAM	-0.120246	500	AFA
ENSG00000213588.4	ZBTB9	-0.120223	500	AFA
ENSG00000119383.15	PPP2R4	-0.120162	200	AFA
ENSG00000138795.5	LEF1	-0.120147	500	AFA
ENSG00000124900.8	TRIM51	-0.12014	500	AFA
ENSG00000203896.5	LIME1	-0.120085	500	AFA
ENSG00000137822.8	TUBGCP4	-0.119988	200	AFA
ENSG00000134744.9	ZCCHC11	-0.119952	450	AFA
ENSG00000065600.8	TMEM206	-0.119938	400	AFA
ENSG00000197111.11	PCBP2	-0.119913	450	AFA
ENSG00000164209.12	SLC25A46	-0.119821	450	AFA
ENSG00000117118.5	SDHB	-0.119789	150	AFA
ENSG00000099821.9	POLRMT	-0.119761	100	AFA
ENSG00000198538.6	ZNF28	-0.119704	200	AFA
ENSG00000122435.5	TRMT13	-0.119671	200	AFA
ENSG00000137656.7	BUD13	-0.119641	400	AFA
ENSG00000168010.6	ATG16L2	-0.119619	400	AFA
ENSG00000163517.10	HDAC11	-0.119611	100	AFA
ENSG00000105355.4	PLIN3	-0.119604	100	AFA
ENSG00000100354.15	TNRC6B	-0.119465	250	AFA
ENSG00000165006.9	UBAP1	-0.119457	500	AFA
ENSG00000183336.7	BOLA2	-0.119395	300	AFA
ENSG00000164818.11	HEATR2	-0.119373	100	AFA
ENSG00000163214.16	DHX57	-0.119367	500	AFA
ENSG00000111786.4	SRSF9	-0.119203	350	AFA
ENSG00000108515.13	ENO3	-0.119137	250	AFA
ENSG00000121940.11	CLCC1	-0.118987	500	AFA
ENSG00000140481.9	CCDC33	-0.118903	150	AFA
ENSG00000137337.10	MDC1	-0.118863	300	AFA
ENSG00000159882.8	ZNF230	-0.118848	500	AFA
ENSG00000167536.9	DHRS13	-0.118828	500	AFA
ENSG00000011114.10	BTBD7	-0.118691	250	AFA
ENSG00000148688.9	RPP30	-0.118608	250	AFA
ENSG00000142507.5	PSMB6	-0.118589	250	AFA
ENSG00000116478.7	HDAC1	-0.11851	400	AFA
ENSG00000100425.14	BRD1	-0.118502	300	AFA
ENSG00000181222.10	POLR2A	-0.118473	500	AFA
ENSG00000144015.4	TRIM43	-0.11844	350	AFA
ENSG00000174748.14	RPL15	-0.118431	300	AFA
ENSG00000123144.6	C19orf43	-0.118426	50	AFA
ENSG00000140988.11	RPS2	-0.118384	100	AFA
ENSG00000197238.3	HIST1H4J	-0.118314	500	AFA
ENSG00000204569.5	PPP1R10	-0.118277	100	AFA
ENSG00000102580.10	DNAJC3	-0.118184	100	AFA
ENSG00000152439.8	ZNF773	-0.118158	100	AFA
ENSG00000141569.6	TRIM65	-0.118136	400	AFA
ENSG00000171476.17	HOPX	-0.117972	250	AFA
ENSG00000162227.3	TAF6L	-0.117963	500	AFA
ENSG00000166797.6	FAM96A	-0.117934	500	AFA
ENSG00000105401.2	CDC37	-0.117839	200	AFA
ENSG00000061936.5	SFSWAP	-0.117823	400	AFA
ENSG00000149929.11	HIRIP3	-0.117783	500	AFA
ENSG00000174276.5	ZNHIT2	-0.117775	500	AFA
ENSG00000185787.10	MORF4L1	-0.117755	100	AFA
ENSG00000168209.4	DDIT4	-0.117752	50	AFA
ENSG00000137760.10	ALKBH8	-0.117597	450	AFA
ENSG00000103043.10	VAC14	-0.117545	500	AFA
ENSG00000099991.12	CABIN1	-0.117504	450	AFA
ENSG00000107957.12	SH3PXD2A	-0.117492	500	AFA
ENSG00000198832.6	RP3-412A9.11	-0.117474	250	AFA
ENSG00000108272.9	DHRS11	-0.117435	450	AFA
ENSG00000124688.9	MAD2L1BP	-0.117425	50	AFA
ENSG00000099219.9	ERMP1	-0.117418	500	AFA
ENSG00000213145.5	CRIP1	-0.117348	100	AFA
ENSG00000105607.8	GCDH	-0.117345	400	AFA
ENSG00000167236.2	CCL23	-0.117315	500	AFA
ENSG00000008853.12	RHOBTB2	-0.117294	500	AFA
ENSG00000122299.7	ZC3H7A	-0.117268	150	AFA
ENSG00000204370.4	SDHD	-0.117246	300	AFA
ENSG00000181915.3	ADO	-0.117148	50	AFA
ENSG00000109079.5	TNFAIP1	-0.117128	300	AFA
ENSG00000110697.8	PITPNM1	-0.117083	250	AFA
ENSG00000198040.6	ZNF84	-0.117006	500	AFA
ENSG00000188157.9	AGRN	-0.116906	150	AFA
ENSG00000168175.9	MAPK1IP1L	-0.116879	500	AFA
ENSG00000100345.16	MYH9	-0.116757	200	AFA
ENSG00000140740.6	UQCRC2	-0.116757	300	AFA
ENSG00000117475.9	BLZF1	-0.116706	450	AFA
ENSG00000150667.6	FSIP1	-0.116699	50	AFA
ENSG00000254726.2	MEX3A	-0.116695	400	AFA
ENSG00000176681.10	LRRC37A	-0.116692	250	AFA
ENSG00000008294.16	SPAG9	-0.116686	250	AFA
ENSG00000010539.7	ZNF200	-0.116598	300	AFA
ENSG00000134109.6	EDEM1	-0.116595	500	AFA
ENSG00000076928.13	ARHGEF1	-0.116576	200	AFA
ENSG00000180424.6	DEFB123	-0.116403	500	AFA
ENSG00000058804.10	NDC1	-0.116317	500	AFA
ENSG00000138029.9	HADHB	-0.116298	300	AFA
ENSG00000127419.12	TMEM175	-0.116274	300	AFA
ENSG00000102547.14	CAB39L	-0.116193	300	AFA
ENSG00000125510.11	OPRL1	-0.116166	500	AFA
ENSG00000196363.4	WDR5	-0.116066	350	AFA
ENSG00000181722.11	ZBTB20	-0.116013	350	AFA
ENSG00000121940.11	CLCC1	-0.115983	500	AFA
ENSG00000164830.13	OXR1	-0.11597	500	AFA
ENSG00000105122.7	RASAL3	-0.115936	500	AFA
ENSG00000139572.3	GPR84	-0.115881	200	AFA
ENSG00000114480.8	GBE1	-0.115624	350	AFA
ENSG00000076984.13	MAP2K7	-0.115317	500	AFA
ENSG00000153044.5	CENPH	-0.115308	500	AFA
ENSG00000203667.5	COX20	-0.115212	500	AFA
ENSG00000124299.8	PEPD	-0.115193	250	AFA
ENSG00000104863.7	LIN7B	-0.115129	150	AFA
ENSG00000161888.7	SPC24	-0.115096	300	AFA
ENSG00000142186.11	SCYL1	-0.115054	450	AFA
ENSG00000146083.7	RNF44	-0.114734	500	AFA
ENSG00000149792.4	MRPL49	-0.114665	500	AFA
ENSG00000176986.10	SEC24C	-0.11464	150	AFA
ENSG00000165355.7	FBXO33	-0.114629	500	AFA
ENSG00000188676.9	IDO2	-0.114582	100	AFA
ENSG00000066923.13	STAG3	-0.114564	500	AFA
ENSG00000174851.10	YIF1A	-0.114531	100	AFA
ENSG00000166326.5	TRIM44	-0.114515	300	AFA
ENSG00000124608.4	AARS2	-0.114454	400	AFA
ENSG00000162729.9	IGSF8	-0.114429	300	AFA
ENSG00000106089.7	STX1A	-0.114305	100	AFA
ENSG00000175264.3	CHST1	-0.114303	350	AFA
ENSG00000106028.6	SSBP1	-0.114145	400	AFA
ENSG00000130734.5	ATG4D	-0.114132	500	AFA
ENSG00000158062.16	UBXN11	-0.114126	50	AFA
ENSG00000225830.6	ERCC6	-0.113991	250	AFA
ENSG00000140983.8	RHOT2	-0.113977	500	AFA
ENSG00000167106.7	FAM102A	-0.113969	200	AFA
ENSG00000135372.4	NAT10	-0.113938	250	AFA
ENSG00000164032.7	H2AFZ	-0.113914	400	AFA
ENSG00000164284.10	GRPEL2	-0.113888	350	AFA
ENSG00000173334.3	TRIB1	-0.113855	400	AFA
ENSG00000137193.9	PIM1	-0.113709	450	AFA
ENSG00000134574.7	DDB2	-0.113656	350	AFA
ENSG00000103197.12	TSC2	-0.113641	500	AFA
ENSG00000204463.8	BAG6	-0.113458	400	AFA
ENSG00000127837.5	AAMP	-0.113355	500	AFA
ENSG00000148840.6	PPRC1	-0.113231	500	AFA
ENSG00000158417.5	EIF5B	-0.113137	150	AFA
ENSG00000174903.10	RAB1B	-0.113128	450	AFA
ENSG00000138346.10	DNA2	-0.113119	500	AFA
ENSG00000172840.2	PDP2	-0.113119	450	AFA
ENSG00000164896.15	FASTK	-0.113107	450	AFA
ENSG00000175573.6	C11orf68	-0.11303	50	AFA
ENSG00000028528.10	SNX1	-0.11299	350	AFA
ENSG00000162384.9	C1orf123	-0.11299	450	AFA
ENSG00000172733.10	PURG	-0.112929	500	AFA
ENSG00000132589.11	FLOT2	-0.112924	100	AFA
ENSG00000095906.12	NUBP2	-0.112856	500	AFA
ENSG00000137947.7	GTF2B	-0.112831	500	AFA
ENSG00000227268.3	KLLN	-0.112826	500	AFA
ENSG00000115504.10	EHBP1	-0.112739	250	AFA
ENSG00000167491.12	GATAD2A	-0.112702	100	AFA
ENSG00000053501.8	USE1	-0.112645	350	AFA
ENSG00000157020.13	SEC13	-0.11264	150	AFA
ENSG00000120725.8	SIL1	-0.112447	500	AFA
ENSG00000196455.3	PIK3R4	-0.112393	350	AFA
ENSG00000063046.13	EIF4B	-0.112388	350	AFA
ENSG00000185885.11	IFITM1	-0.112384	300	AFA
ENSG00000011454.12	RABGAP1	-0.112373	150	AFA
ENSG00000107829.9	FBXW4	-0.112304	500	AFA
ENSG00000178342.4	KCNG2	-0.112298	400	AFA
ENSG00000166794.4	PPIB	-0.112114	100	AFA
ENSG00000160877.5	NACC1	-0.112105	400	AFA
ENSG00000176533.8	GNG7	-0.112104	400	AFA
ENSG00000099917.13	MED15	-0.1121	100	AFA
ENSG00000183864.4	TOB2	-0.112064	150	AFA
ENSG00000106006.5	HOXA6	-0.112009	200	AFA
ENSG00000168685.10	IL7R	-0.111944	300	AFA
ENSG00000004866.14	ST7	-0.111905	450	AFA
ENSG00000169955.6	ZNF747	-0.111881	500	AFA
ENSG00000006016.6	CRLF1	-0.111844	50	AFA
ENSG00000074319.8	TSG101	-0.111802	50	AFA
ENSG00000173258.8	ZNF483	-0.111728	100	AFA
ENSG00000170381.8	SEMA3E	-0.111689	450	AFA
ENSG00000116918.9	TSNAX	-0.111551	450	AFA
ENSG00000117643.10	MAN1C1	-0.111545	400	AFA
ENSG00000153914.11	SREK1	-0.111521	300	AFA
ENSG00000068697.6	LAPTM4A	-0.111506	350	AFA
ENSG00000143398.15	PIP5K1A	-0.111503	250	AFA
ENSG00000172339.8	ALG14	-0.111498	500	AFA
ENSG00000011590.9	ZBTB32	-0.11147	200	AFA
ENSG00000166170.9	BAG5	-0.111413	500	AFA
ENSG00000173875.9	ZNF791	-0.111316	500	AFA
ENSG00000166949.11	SMAD3	-0.111215	50	AFA
ENSG00000254585.1	MAGEL2	-0.111199	100	AFA
ENSG00000143878.8	RHOB	-0.111112	150	AFA
ENSG00000176732.6	PFN4	-0.111083	450	AFA
ENSG00000167380.12	ZNF226	-0.11108	100	AFA
ENSG00000100023.12	PPIL2	-0.111068	400	AFA
ENSG00000157349.11	DDX19B	-0.110947	300	AFA
ENSG00000099910.12	KLHL22	-0.110939	500	AFA
ENSG00000161570.4	CCL5	-0.110901	350	AFA
ENSG00000253729.3	PRKDC	-0.110885	400	AFA
ENSG00000109670.9	FBXW7	-0.110868	200	AFA
ENSG00000170471.10	RALGAPB	-0.110863	450	AFA
ENSG00000178055.8	PRSS42	-0.110861	100	AFA
ENSG00000144736.9	SHQ1	-0.110859	450	AFA
ENSG00000171940.9	ZNF217	-0.110838	500	AFA
ENSG00000106330.7	MOSPD3	-0.110828	250	AFA
ENSG00000069329.11	VPS35	-0.110792	200	AFA
ENSG00000158373.7	HIST1H2BD	-0.110755	450	AFA
ENSG00000196821.5	C6orf106	-0.110686	300	AFA
ENSG00000113368.7	LMNB1	-0.110612	300	AFA
ENSG00000253313.1	C1orf210	-0.110608	350	AFA
ENSG00000160294.6	MCM3AP	-0.11058	250	AFA
ENSG00000171469.6	ZNF561	-0.110555	50	AFA
ENSG00000112893.5	MAN2A1	-0.110511	300	AFA
ENSG00000184677.12	ZBTB40	-0.110476	350	AFA
ENSG00000168003.12	SLC3A2	-0.110448	400	AFA
ENSG00000241973.6	PI4KA	-0.110408	200	AFA
ENSG00000171552.8	BCL2L1	-0.11038	50	AFA
ENSG00000078369.13	GNB1	-0.110325	100	AFA
ENSG00000162511.7	LAPTM5	-0.110227	450	AFA
ENSG00000141540.6	TTYH2	-0.110223	200	AFA
ENSG00000165724.5	ZMYND19	-0.110222	300	AFA
ENSG00000243489.2	KRTAP10-11	-0.110166	500	AFA
ENSG00000137845.10	ADAM10	-0.11016	250	AFA
ENSG00000105708.8	ZNF14	-0.110138	300	AFA
ENSG00000104671.3	DCTN6	-0.110038	50	AFA
ENSG00000105976.10	MET	-0.10992	200	AFA
ENSG00000196604.7	POTEF	-0.109882	450	AFA
ENSG00000119953.7	SMNDC1	-0.10987	100	AFA
ENSG00000187980.6	PLA2G2C	-0.109866	50	AFA
ENSG00000223609.3	HBD	-0.109754	100	AFA
ENSG00000151929.5	BAG3	-0.109718	500	AFA
ENSG00000179526.12	SHARPIN	-0.109682	500	AFA
ENSG00000072274.8	TFRC	-0.10968	200	AFA
ENSG00000105229.2	PIAS4	-0.109635	300	AFA
ENSG00000136492.4	BRIP1	-0.109618	300	AFA
ENSG00000062370.12	ZNF112	-0.109575	200	AFA
ENSG00000070404.5	FSTL3	-0.109536	500	AFA
ENSG00000144504.11	ANKMY1	-0.109452	400	AFA
ENSG00000152700.9	SAR1B	-0.109428	350	AFA
ENSG00000145734.14	BDP1	-0.109357	100	AFA
ENSG00000172232.5	AZU1	-0.109346	450	AFA
ENSG00000163932.9	PRKCD	-0.109313	100	AFA
ENSG00000120709.6	FAM53C	-0.10928	450	AFA
ENSG00000130653.11	PNPLA7	-0.109256	350	AFA
ENSG00000137216.14	TMEM63B	-0.109248	300	AFA
ENSG00000173578.6	XCR1	-0.109192	200	AFA
ENSG00000147862.10	NFIB	-0.109173	200	AFA
ENSG00000092978.6	GPATCH2	-0.109163	450	AFA
ENSG00000175175.4	PPM1E	-0.109154	250	AFA
ENSG00000163874.8	ZC3H12A	-0.109071	250	AFA
ENSG00000138231.8	DBR1	-0.109068	400	AFA
ENSG00000198399.10	ITSN2	-0.108994	300	AFA
ENSG00000121486.7	TRMT1L	-0.108937	350	AFA
ENSG00000176853.11	FAM91A1	-0.108874	200	AFA
ENSG00000253797.2	UTP14C	-0.108855	300	AFA
ENSG00000166510.9	CCDC68	-0.108832	500	AFA
ENSG00000075568.12	TMEM131	-0.108764	450	AFA
ENSG00000198925.6	ATG9A	-0.10874	500	AFA
ENSG00000116120.8	FARSB	-0.108711	100	AFA
ENSG00000181751.5	C5orf30	-0.108707	300	AFA
ENSG00000102901.8	CENPT	-0.108702	150	AFA
ENSG00000049860.9	HEXB	-0.108677	150	AFA
ENSG00000121966.6	CXCR4	-0.108647	50	AFA
ENSG00000102871.11	TRADD	-0.108596	200	AFA
ENSG00000132963.7	POMP	-0.108487	350	AFA
ENSG00000177889.5	UBE2N	-0.10846	100	AFA
ENSG00000221963.4	APOL6	-0.108455	300	AFA
ENSG00000163884.3	KLF15	-0.108419	200	AFA
ENSG00000100614.13	PPM1A	-0.108401	500	AFA
ENSG00000144191.7	CNGA3	-0.108332	100	AFA
ENSG00000148444.11	COMMD3	-0.108247	500	AFA
ENSG00000133661.11	SFTPD	-0.108157	450	AFA
ENSG00000203965.8	EFCAB7	-0.107992	450	AFA
ENSG00000182636.4	NDN	-0.107979	50	AFA
ENSG00000126814.6	TRMT5	-0.107895	200	AFA
ENSG00000179292.4	TMEM151A	-0.107823	300	AFA
ENSG00000167107.8	ACSF2	-0.107813	300	AFA
ENSG00000163875.11	MEAF6	-0.107799	50	AFA
ENSG00000109881.12	CCDC34	-0.107798	400	AFA
ENSG00000105298.9	CACTIN	-0.107783	250	AFA
ENSG00000197785.9	ATAD3A	-0.107778	400	AFA
ENSG00000163218.10	PGLYRP4	-0.107777	450	AFA
ENSG00000107175.6	CREB3	-0.107744	500	AFA
ENSG00000163519.9	TRAT1	-0.107719	450	AFA
ENSG00000137817.12	PARP6	-0.107718	150	AFA
ENSG00000116584.12	ARHGEF2	-0.107718	450	AFA
ENSG00000164180.9	TMEM161B	-0.107688	300	AFA
ENSG00000123066.3	MED13L	-0.107654	200	AFA
ENSG00000124391.4	IL17C	-0.107653	500	AFA
ENSG00000182372.6	CLN8	-0.107632	350	AFA
ENSG00000163479.9	SSR2	-0.107574	500	AFA
ENSG00000126461.10	SCAF1	-0.107568	200	AFA
ENSG00000108239.8	TBC1D12	-0.107471	500	AFA
ENSG00000120256.4	LRP11	-0.107441	50	AFA
ENSG00000197386.6	HTT	-0.107403	500	AFA
ENSG00000135070.9	ISCA1	-0.107368	100	AFA
ENSG00000175970.7	UNC119B	-0.107311	500	AFA
ENSG00000188124.2	OR2AG2	-0.10728	200	AFA
ENSG00000165338.11	HECTD2	-0.107201	50	AFA
ENSG00000156017.8	C9orf41	-0.107151	450	AFA
ENSG00000146872.13	TLK2	-0.107075	450	AFA
ENSG00000067560.6	RHOA	-0.107041	100	AFA
ENSG00000166860.2	ZBTB39	-0.107031	450	AFA
ENSG00000177733.4	HNRNPA0	-0.107011	500	AFA
ENSG00000179958.4	DCTPP1	-0.107001	500	AFA
ENSG00000167657.7	DAPK3	-0.106957	500	AFA
ENSG00000169599.8	NFU1	-0.106918	500	AFA
ENSG00000168928.8	CTRB2	-0.106894	50	AFA
ENSG00000108406.5	DHX40	-0.106842	200	AFA
ENSG00000197471.6	SPN	-0.106789	500	AFA
ENSG00000112855.10	HARS2	-0.106768	200	AFA
ENSG00000213648.6	SULT1A4	-0.106731	300	AFA
ENSG00000069493.9	CLEC2D	-0.106659	350	AFA
ENSG00000125304.8	TM9SF2	-0.106608	400	AFA
ENSG00000144959.5	NCEH1	-0.10659	400	AFA
ENSG00000105486.9	LIG1	-0.106549	450	AFA
ENSG00000104731.9	KLHDC4	-0.106547	450	AFA
ENSG00000051180.12	RAD51	-0.106509	350	AFA
ENSG00000135723.8	FHOD1	-0.106505	500	AFA
ENSG00000128607.9	KLHDC10	-0.106493	500	AFA
ENSG00000119707.9	RBM25	-0.106483	300	AFA
ENSG00000160194.12	NDUFV3	-0.106432	100	AFA
ENSG00000159256.8	MORC3	-0.106413	450	AFA
ENSG00000104812.10	GYS1	-0.106353	500	AFA
ENSG00000203836.7	NBPF24	-0.106326	500	AFA
ENSG00000133895.10	MEN1	-0.106218	350	AFA
ENSG00000170627.5	GTSF1	-0.106217	150	AFA
ENSG00000163516.9	ANKZF1	-0.106165	500	AFA
ENSG00000065526.6	SPEN	-0.1061	500	AFA
ENSG00000110025.7	SNX15	-0.106046	100	AFA
ENSG00000140995.12	DEF8	-0.106025	100	AFA
ENSG00000204176.8	SYT15	-0.106008	50	AFA
ENSG00000125633.6	CCDC93	-0.105995	50	AFA
ENSG00000188219.10	POTEE	-0.105943	150	AFA
ENSG00000083812.7	ZNF324	-0.105931	50	AFA
ENSG00000062485.14	CS	-0.105925	450	AFA
ENSG00000048707.9	VPS13D	-0.105871	100	AFA
ENSG00000172062.12	SMN1	-0.105861	350	AFA
ENSG00000117971.7	CHRNB4	-0.105805	400	AFA
ENSG00000151881.10	C5orf28	-0.105702	300	AFA
ENSG00000141293.11	SKAP1	-0.105681	500	AFA
ENSG00000179476.3	C14orf28	-0.10568	500	AFA
ENSG00000131470.10	PSMC3IP	-0.105675	500	AFA
ENSG00000075399.8	VPS9D1	-0.105657	200	AFA
ENSG00000170923.2	OR7G2	-0.105602	500	AFA
ENSG00000213203.2	GIMAP1	-0.105586	150	AFA
ENSG00000084073.4	ZMPSTE24	-0.105551	500	AFA
ENSG00000168763.11	CNNM3	-0.105485	500	AFA
ENSG00000160679.8	CHTOP	-0.105445	500	AFA
ENSG00000267673.2	FDX1L	-0.105445	100	AFA
ENSG00000189050.10	RNFT1	-0.105411	100	AFA
ENSG00000204427.7	ABHD16A	-0.105392	500	AFA
ENSG00000242173.4	ARHGDIG	-0.105356	200	AFA
ENSG00000119906.6	FAM178A	-0.10528	250	AFA
ENSG00000111269.2	CREBL2	-0.105276	400	AFA
ENSG00000197114.6	ZGPAT	-0.105266	500	AFA
ENSG00000112200.12	ZNF451	-0.105247	450	AFA
ENSG00000109805.5	NCAPG	-0.10519	500	AFA
ENSG00000156304.10	SCAF4	-0.10517	50	AFA
ENSG00000147614.3	ATP6V0D2	-0.105104	150	AFA
ENSG00000067900.5	ROCK1	-0.105091	100	AFA
ENSG00000117676.9	RPS6KA1	-0.105055	150	AFA
ENSG00000066422.4	ZBTB11	-0.105035	200	AFA
ENSG00000148303.12	RPL7A	-0.104989	300	AFA
ENSG00000120798.12	NR2C1	-0.104976	200	AFA
ENSG00000213593.5	TMX2	-0.104957	500	AFA
ENSG00000109919.5	MTCH2	-0.104934	150	AFA
ENSG00000100678.14	SLC8A3	-0.1049	400	AFA
ENSG00000140987.15	ZSCAN32	-0.104878	500	AFA
ENSG00000164897.8	TMUB1	-0.104873	450	AFA
ENSG00000145491.7	ROPN1L	-0.104833	250	AFA
ENSG00000168216.6	LMBRD1	-0.104821	200	AFA
ENSG00000185100.6	ADSSL1	-0.10482	200	AFA
ENSG00000114737.11	CISH	-0.104688	150	AFA
ENSG00000107551.15	RASSF4	-0.104676	100	AFA
ENSG00000113088.5	GZMK	-0.104669	500	AFA
ENSG00000198816.5	ZNF358	-0.104624	150	AFA
ENSG00000105991.7	HOXA1	-0.104622	100	AFA
ENSG00000084234.12	APLP2	-0.104612	150	AFA
ENSG00000131374.10	TBC1D5	-0.104609	200	AFA
ENSG00000176720.3	BOK	-0.104512	500	AFA
ENSG00000165821.7	SALL2	-0.104436	100	AFA
ENSG00000166886.8	NAB2	-0.104415	450	AFA
ENSG00000103066.8	PLA2G15	-0.104387	150	AFA
ENSG00000179965.7	ZNF771	-0.104366	100	AFA
ENSG00000159761.10	C16orf86	-0.104363	400	AFA
ENSG00000164951.11	PDP1	-0.10435	500	AFA
ENSG00000087365.10	SF3B2	-0.104324	500	AFA
ENSG00000178226.6	PRSS36	-0.10426	450	AFA
ENSG00000198812.3	LRRC10	-0.104202	150	AFA
ENSG00000170860.3	LSM3	-0.104183	100	AFA
ENSG00000168032.4	ENTPD3	-0.104181	300	AFA
ENSG00000187733.6	AMY1C	-0.10418	300	AFA
ENSG00000142765.13	SYTL1	-0.104136	200	AFA
ENSG00000166123.9	GPT2	-0.104134	350	AFA
ENSG00000183011.9	LSMD1	-0.104109	500	AFA
ENSG00000168438.9	CDC40	-0.104069	300	AFA
ENSG00000015171.14	ZMYND11	-0.10406	50	AFA
ENSG00000168081.4	PNOC	-0.104001	350	AFA
ENSG00000104774.8	MAN2B1	-0.103947	500	AFA
ENSG00000094963.9	FMO2	-0.103899	450	AFA
ENSG00000174197.12	MGA	-0.103812	450	AFA
ENSG00000164828.13	SUN1	-0.103794	300	AFA
ENSG00000141497.9	ZMYND15	-0.103784	450	AFA
ENSG00000166923.6	GREM1	-0.103763	500	AFA
ENSG00000172053.10	QARS	-0.103748	150	AFA
ENSG00000149596.6	JPH2	-0.103706	500	AFA
ENSG00000088538.12	DOCK3	-0.103693	50	AFA
ENSG00000178234.8	GALNT11	-0.103665	250	AFA
ENSG00000008018.8	PSMB1	-0.10363	450	AFA
ENSG00000128342.4	LIF	-0.103576	500	AFA
ENSG00000197128.7	ZNF772	-0.103575	350	AFA
ENSG00000135469.9	COQ10A	-0.103572	150	AFA
ENSG00000137441.7	FGFBP2	-0.103495	400	AFA
ENSG00000119614.2	VSX2	-0.103481	250	AFA
ENSG00000100711.9	ZFYVE21	-0.103437	200	AFA
ENSG00000135148.7	TRAFD1	-0.103425	50	AFA
ENSG00000204519.5	ZNF551	-0.10341	350	AFA
ENSG00000136982.5	DSCC1	-0.103391	100	AFA
ENSG00000105131.3	EPHX3	-0.103385	500	AFA
ENSG00000010610.5	CD4	-0.103242	500	AFA
ENSG00000038427.11	VCAN	-0.103164	100	AFA
ENSG00000124243.12	BCAS4	-0.103107	100	AFA
ENSG00000144354.9	CDCA7	-0.103085	100	AFA
ENSG00000138172.6	CALHM2	-0.103015	500	AFA
ENSG00000047315.10	POLR2B	-0.102977	500	AFA
ENSG00000184056.10	VPS33B	-0.102975	100	AFA
ENSG00000187514.10	PTMA	-0.102962	250	AFA
ENSG00000084693.11	AGBL5	-0.102961	50	AFA
ENSG00000168566.11	SNRNP48	-0.102923	500	AFA
ENSG00000140749.7	IGSF6	-0.102869	150	AFA
ENSG00000155287.6	SLC25A28	-0.102752	450	AFA
ENSG00000120063.5	GNA13	-0.102678	500	AFA
ENSG00000133703.7	KRAS	-0.102632	300	AFA
ENSG00000166526.12	ZNF3	-0.102559	500	AFA
ENSG00000140521.7	POLG	-0.102493	450	AFA
ENSG00000146223.10	RPL7L1	-0.102369	50	AFA
ENSG00000125970.7	RALY	-0.102313	50	AFA
ENSG00000137478.10	FCHSD2	-0.102305	100	AFA
ENSG00000187959.5	CPSF4L	-0.102296	200	AFA
ENSG00000068971.9	PPP2R5B	-0.102228	500	AFA
ENSG00000118363.7	SPCS2	-0.102136	450	AFA
ENSG00000186222.3	BLOC1S4	-0.10212	250	AFA
ENSG00000129158.6	SERGEF	-0.102036	350	AFA
ENSG00000135299.12	ANKRD6	-0.102027	500	AFA
ENSG00000157500.6	APPL1	-0.101981	500	AFA
ENSG00000177030.12	DEAF1	-0.101896	400	AFA
ENSG00000204540.6	PSORS1C1	-0.101896	400	AFA
ENSG00000136504.7	KAT7	-0.101892	500	AFA
ENSG00000119392.10	GLE1	-0.101875	350	AFA
ENSG00000117523.11	PRRC2C	-0.101763	500	AFA
ENSG00000123374.6	CDK2	-0.101759	350	AFA
ENSG00000033100.10	CHPF2	-0.101692	200	AFA
ENSG00000133983.10	COX16	-0.101679	250	AFA
ENSG00000153234.9	NR4A2	-0.101648	200	AFA
ENSG00000186522.10	2020-09-10	-0.101605	400	AFA
ENSG00000256515.3	CCL3L3	-0.101549	100	AFA
ENSG00000011105.7	TSPAN9	-0.101534	500	AFA
ENSG00000171540.6	OTP	-0.101517	350	AFA
ENSG00000180448.6	HMHA1	-0.101514	450	AFA
ENSG00000156136.5	DCK	-0.101507	300	AFA
ENSG00000122591.7	FAM126A	-0.101492	500	AFA
ENSG00000134954.9	ETS1	-0.101472	100	AFA
ENSG00000205220.7	PSMB10	-0.101454	250	AFA
ENSG00000104299.10	INTS9	-0.101443	450	AFA
ENSG00000184990.8	SIVA1	-0.101404	300	AFA
ENSG00000179715.8	PCED1B	-0.101349	100	AFA
ENSG00000144711.9	IQSEC1	-0.101302	150	AFA
ENSG00000087237.6	CETP	-0.101166	200	AFA
ENSG00000178809.7	TRIM73	-0.101141	350	AFA
ENSG00000149798.3	CDC42EP2	-0.101106	50	AFA
ENSG00000115368.5	WDR75	-0.101065	250	AFA
ENSG00000249709.3	ZNF564	-0.100996	50	AFA
ENSG00000203791.9	METTL10	-0.100932	300	AFA
ENSG00000174574.11	AKIRIN1	-0.100921	400	AFA
ENSG00000204315.3	FKBPL	-0.100904	500	AFA
ENSG00000198858.5	R3HDM4	-0.100842	150	AFA
ENSG00000102471.9	NDFIP2	-0.100779	200	AFA
ENSG00000188554.9	NBR1	-0.100697	50	AFA
ENSG00000088986.6	DYNLL1	-0.100686	150	AFA
ENSG00000177084.12	POLE	-0.100681	50	AFA
ENSG00000186566.7	GPATCH8	-0.100677	400	AFA
ENSG00000188283.7	ZNF383	-0.100672	100	AFA
ENSG00000127980.11	PEX1	-0.100642	200	AFA
ENSG00000118518.10	RNF146	-0.100635	400	AFA
ENSG00000179833.3	SERTAD2	-0.100591	100	AFA
ENSG00000115128.6	SF3B14	-0.100568	300	AFA
ENSG00000148288.7	GBGT1	-0.100557	100	AFA
ENSG00000071462.7	WBSCR22	-0.100501	500	AFA
ENSG00000174007.7	CEP19	-0.100483	100	AFA
ENSG00000120334.11	CENPL	-0.100386	400	AFA
ENSG00000099994.10	SUSD2	-0.100377	350	AFA
ENSG00000154217.10	PITPNC1	-0.100303	400	AFA
ENSG00000146729.5	GBAS	-0.100266	300	AFA
ENSG00000100060.13	MFNG	-0.100244	500	AFA
ENSG00000117411.12	B4GALT2	-0.100204	200	AFA
ENSG00000082641.11	NFE2L1	-0.10018	250	AFA
ENSG00000079313.7	REXO1	-0.10016	500	AFA
ENSG00000177426.16	TGIF1	-0.100051	150	AFA
ENSG00000141741.7	MIEN1	-0.0999298	150	AFA
ENSG00000001630.11	CYP51A1	-0.0999083	200	AFA
ENSG00000184445.7	KNTC1	-0.0998799	150	AFA
ENSG00000116701.10	NCF2	-0.0997663	200	AFA
ENSG00000179335.14	CLK3	-0.0997407	350	AFA
ENSG00000105677.7	TMEM147	-0.0996831	500	AFA
ENSG00000101558.9	VAPA	-0.0996621	350	AFA
ENSG00000133619.13	KRBA1	-0.0996098	300	AFA
ENSG00000007545.11	CRAMP1L	-0.0995106	300	AFA
ENSG00000128311.9	TST	-0.0994917	450	AFA
ENSG00000163930.5	BAP1	-0.0994802	500	AFA
ENSG00000108671.5	PSMD11	-0.099447	500	AFA
ENSG00000127948.9	POR	-0.0994274	450	AFA
ENSG00000166200.10	COPS2	-0.0994271	350	AFA
ENSG00000196584.2	XRCC2	-0.0994114	100	AFA
ENSG00000138777.15	PPA2	-0.0993823	300	AFA
ENSG00000196642.10	RABL6	-0.0993492	400	AFA
ENSG00000134851.7	TMEM165	-0.0991862	450	AFA
ENSG00000132004.8	FBXW9	-0.0991524	500	AFA
ENSG00000198105.7	ZNF248	-0.0991216	450	AFA
ENSG00000142409.4	ZNF787	-0.099024	300	AFA
ENSG00000138778.7	CENPE	-0.0990016	250	AFA
ENSG00000148672.7	GLUD1	-0.0989867	150	AFA
ENSG00000167461.7	RAB8A	-0.0989605	150	AFA
ENSG00000164631.14	ZNF12	-0.0989022	450	AFA
ENSG00000085721.8	RRN3	-0.0989009	200	AFA
ENSG00000163754.13	GYG1	-0.0989	50	AFA
ENSG00000119431.5	HDHD3	-0.0988954	300	AFA
ENSG00000186104.6	CYP2R1	-0.0988921	400	AFA
ENSG00000124422.7	USP22	-0.0988877	500	AFA
ENSG00000078246.11	TULP3	-0.0988809	200	AFA
ENSG00000165659.12	DACH1	-0.0988547	500	AFA
ENSG00000087088.15	BAX	-0.098827	350	AFA
ENSG00000131931.4	THAP1	-0.0988094	400	AFA
ENSG00000143420.13	ENSA	-0.0987717	450	AFA
ENSG00000131899.6	LLGL1	-0.0987678	500	AFA
ENSG00000184402.10	SS18L1	-0.0987591	400	AFA
ENSG00000085063.10	CD59	-0.0987516	150	AFA
ENSG00000111229.11	ARPC3	-0.0987399	150	AFA
ENSG00000168724.10	DNAJC21	-0.0987147	400	AFA
ENSG00000142347.12	MYO1F	-0.0986999	450	AFA
ENSG00000132005.4	RFX1	-0.0986891	500	AFA
ENSG00000116824.4	CD2	-0.0986355	450	AFA
ENSG00000090520.6	DNAJB11	-0.0986033	450	AFA
ENSG00000090376.4	IRAK3	-0.098504	200	AFA
ENSG00000065150.14	IPO5	-0.0984031	200	AFA
ENSG00000258083.1	OR9A4	-0.0983583	500	AFA
ENSG00000172005.6	MAL	-0.0983535	500	AFA
ENSG00000008405.7	CRY1	-0.0983362	200	AFA
ENSG00000105372.2	RPS19	-0.098329	50	AFA
ENSG00000167380.12	ZNF226	-0.0983228	100	AFA
ENSG00000102606.13	ARHGEF7	-0.0982894	100	AFA
ENSG00000215717.4	TMEM167B	-0.098242	500	AFA
ENSG00000145337.4	PYURF	-0.0982232	450	AFA
ENSG00000160218.8	TRAPPC10	-0.0981831	100	AFA
ENSG00000180370.6	PAK2	-0.0981777	350	AFA
ENSG00000148926.5	ADM	-0.0981483	300	AFA
ENSG00000133773.7	CCDC59	-0.0981103	250	AFA
ENSG00000118292.4	C1orf54	-0.0980979	500	AFA
ENSG00000119616.7	FCF1	-0.0980735	300	AFA
ENSG00000177239.10	MAN1B1	-0.0980565	50	AFA
ENSG00000174483.15	BBS1	-0.0980147	500	AFA
ENSG00000174938.10	SEZ6L2	-0.0979889	400	AFA
ENSG00000164024.7	METAP1	-0.0979738	500	AFA
ENSG00000087111.16	PIGS	-0.0979592	450	AFA
ENSG00000136826.10	KLF4	-0.0979336	350	AFA
ENSG00000101336.8	HCK	-0.0978808	250	AFA
ENSG00000141027.16	NCOR1	-0.0978086	250	AFA
ENSG00000166946.9	CCNDBP1	-0.0977195	250	AFA
ENSG00000161526.10	SAP30BP	-0.0977042	500	AFA
ENSG00000132466.13	ANKRD17	-0.097632	150	AFA
ENSG00000119004.10	CYP20A1	-0.0976183	50	AFA
ENSG00000108055.9	SMC3	-0.0975818	500	AFA
ENSG00000167525.9	PROCA1	-0.0975745	500	AFA
ENSG00000197019.4	SERTAD1	-0.0975626	200	AFA
ENSG00000183530.9	PRR14L	-0.09743	350	AFA
ENSG00000236104.2	ZBTB22	-0.0974186	500	AFA
ENSG00000106299.7	WASL	-0.0973838	250	AFA
ENSG00000196456.4	ZNF775	-0.0973772	150	AFA
ENSG00000089775.6	ZBTB25	-0.0973733	100	AFA
ENSG00000254004.2	ZNF260	-0.0973295	450	AFA
ENSG00000131779.6	PEX11B	-0.0973248	500	AFA
ENSG00000108561.4	C1QBP	-0.0972979	500	AFA
ENSG00000122497.13	NBPF14	-0.0972925	200	AFA
ENSG00000100605.12	ITPK1	-0.0972882	500	AFA
ENSG00000182944.13	EWSR1	-0.0972823	150	AFA
ENSG00000143515.12	ATP8B2	-0.0972808	250	AFA
ENSG00000008517.12	IL32	-0.0972694	350	AFA
ENSG00000182158.10	CREB3L2	-0.0972525	500	AFA
ENSG00000221883.2	ARIH2OS	-0.0972421	150	AFA
ENSG00000066294.10	CD84	-0.0972022	400	AFA
ENSG00000153130.12	SCOC	-0.0971996	250	AFA
ENSG00000011009.6	LYPLA2	-0.0971725	250	AFA
ENSG00000143369.10	ECM1	-0.0970785	450	AFA
ENSG00000132541.6	HRSP12	-0.0970452	450	AFA
ENSG00000134825.9	TMEM258	-0.0970381	500	AFA
ENSG00000089597.12	GANAB	-0.0969019	200	AFA
ENSG00000175087.5	PDIK1L	-0.0967962	500	AFA
ENSG00000112078.9	KCTD20	-0.096769	450	AFA
ENSG00000137563.7	GGH	-0.0967201	500	AFA
ENSG00000151948.7	GLT1D1	-0.0967074	500	AFA
ENSG00000130164.7	LDLR	-0.0967044	250	AFA
ENSG00000141499.12	WRAP53	-0.0966976	250	AFA
ENSG00000115840.9	SLC25A12	-0.0966922	300	AFA
ENSG00000111339.6	ART4	-0.0966339	450	AFA
ENSG00000172613.3	RAD9A	-0.096573	350	AFA
ENSG00000256043.2	CTSO	-0.0965615	500	AFA
ENSG00000090447.7	TFAP4	-0.0965419	400	AFA
ENSG00000198551.5	ZNF627	-0.0965073	500	AFA
ENSG00000104872.6	PIH1D1	-0.0964284	400	AFA
ENSG00000068024.12	HDAC4	-0.0964215	300	AFA
ENSG00000130940.10	CASZ1	-0.0964184	500	AFA
ENSG00000114853.9	ZBTB47	-0.0963688	400	AFA
ENSG00000102890.10	ELMO3	-0.0963281	250	AFA
ENSG00000152253.4	SPC25	-0.0963021	400	AFA
ENSG00000138398.11	PPIG	-0.0962878	500	AFA
ENSG00000152582.8	SPEF2	-0.0962532	50	AFA
ENSG00000182179.6	UBA7	-0.096227	100	AFA
ENSG00000145777.10	TSLP	-0.0962233	400	AFA
ENSG00000110660.10	SLC35F2	-0.0961926	250	AFA
ENSG00000106692.9	FKTN	-0.0961833	100	AFA
ENSG00000113369.4	ARRDC3	-0.0961307	250	AFA
ENSG00000105650.16	PDE4C	-0.0961187	450	AFA
ENSG00000126561.12	STAT5A	-0.09611	100	AFA
ENSG00000163882.5	POLR2H	-0.0960944	150	AFA
ENSG00000103024.3	NME3	-0.0960811	450	AFA
ENSG00000158711.9	ELK4	-0.0960726	350	AFA
ENSG00000164056.6	SPRY1	-0.0960645	300	AFA
ENSG00000229183.4	PGA4	-0.0959341	400	AFA
ENSG00000109458.4	GAB1	-0.095895	350	AFA
ENSG00000117289.7	TXNIP	-0.0958529	400	AFA
ENSG00000139146.9	FAM60A	-0.0958322	350	AFA
ENSG00000172660.7	TAF15	-0.095766	300	AFA
ENSG00000126934.9	MAP2K2	-0.0957628	200	AFA
ENSG00000165644.6	COMTD1	-0.0956898	500	AFA
ENSG00000111348.4	ARHGDIB	-0.0956602	450	AFA
ENSG00000013503.5	POLR3B	-0.0956395	400	AFA
ENSG00000212807.1	OR2A42	-0.0956286	450	AFA
ENSG00000011422.7	PLAUR	-0.0956158	50	AFA
ENSG00000122420.5	PTGFR	-0.0956091	400	AFA
ENSG00000124571.13	XPO5	-0.0956043	500	AFA
ENSG00000034713.3	GABARAPL2	-0.095599	450	AFA
ENSG00000150551.10	LYPD1	-0.09559	200	AFA
ENSG00000141682.11	PMAIP1	-0.0955408	200	AFA
ENSG00000119487.12	MAPKAP1	-0.0954732	500	AFA
ENSG00000070371.11	CLTCL1	-0.0953979	400	AFA
ENSG00000138246.11	DNAJC13	-0.0953922	400	AFA
ENSG00000171649.7	ZIK1	-0.0953916	500	AFA
ENSG00000130147.11	SH3BP4	-0.0953881	300	AFA
ENSG00000165914.10	TTC7B	-0.0953867	150	AFA
ENSG00000151611.9	MMAA	-0.0953853	500	AFA
ENSG00000243696.3	MUSTN1	-0.0953781	300	AFA
ENSG00000158467.12	AHCYL2	-0.0953769	250	AFA
ENSG00000167508.6	MVD	-0.0953767	250	AFA
ENSG00000170345.5	FOS	-0.095315	350	AFA
ENSG00000167600.9	CYP2S1	-0.095253	500	AFA
ENSG00000141577.9	AZI1	-0.0952376	50	AFA
ENSG00000125966.8	MMP24	-0.0951695	350	AFA
ENSG00000099326.4	MZF1	-0.0951628	300	AFA
ENSG00000131115.11	ZNF227	-0.0951489	250	AFA
ENSG00000163159.7	VPS72	-0.0951187	300	AFA
ENSG00000162882.10	HAAO	-0.0951157	500	AFA
ENSG00000101161.6	PRPF6	-0.0950942	400	AFA
ENSG00000134909.14	ARHGAP32	-0.0950554	50	AFA
ENSG00000205544.3	TMEM256	-0.0950451	50	AFA
ENSG00000176973.7	FAM89B	-0.0950291	200	AFA
ENSG00000078668.9	VDAC3	-0.0949941	250	AFA
ENSG00000151117.4	TMEM86A	-0.0949421	450	AFA
ENSG00000163848.14	ZNF148	-0.0949277	450	AFA
ENSG00000105656.7	ELL	-0.0949134	50	AFA
ENSG00000204305.9	AGER	-0.0948669	500	AFA
ENSG00000116095.5	PLEKHA3	-0.0948596	500	AFA
ENSG00000125772.8	GPCPD1	-0.0948484	400	AFA
ENSG00000163170.7	BOLA3	-0.0948377	450	AFA
ENSG00000115942.4	ORC2	-0.0948096	100	AFA
ENSG00000197586.8	ENTPD6	-0.094784	450	AFA
ENSG00000108771.8	DHX58	-0.0947662	450	AFA
ENSG00000167978.12	SRRM2	-0.0946664	500	AFA
ENSG00000118705.12	RPN2	-0.0946654	250	AFA
ENSG00000173480.6	ZNF417	-0.094613	200	AFA
ENSG00000171861.6	RNMTL1	-0.0946024	400	AFA
ENSG00000232112.3	TMA7	-0.0945744	100	AFA
ENSG00000090857.9	PDPR	-0.0945531	500	AFA
ENSG00000109787.8	KLF3	-0.0945529	300	AFA
ENSG00000168005.4	C11orf84	-0.0945401	300	AFA
ENSG00000075218.14	GTSE1	-0.0945388	450	AFA
ENSG00000149016.11	TUT1	-0.09453	500	AFA
ENSG00000157181.10	C1orf27	-0.0945135	150	AFA
ENSG00000172725.9	CORO1B	-0.0944833	350	AFA
ENSG00000146676.5	PURB	-0.0944812	350	AFA
ENSG00000198231.8	DDX42	-0.0944293	500	AFA
ENSG00000168754.9	FAM178B	-0.0944286	300	AFA
ENSG00000105223.14	PLD3	-0.0944178	400	AFA
ENSG00000138041.11	SMEK2	-0.0943842	200	AFA
ENSG00000140368.8	PSTPIP1	-0.0943084	150	AFA
ENSG00000141646.9	SMAD4	-0.09429	200	AFA
ENSG00000088876.7	ZNF343	-0.0942495	350	AFA
ENSG00000180257.8	ZNF816	-0.0942401	200	AFA
ENSG00000103035.6	PSMD7	-0.0942359	50	AFA
ENSG00000130522.4	JUND	-0.0941862	500	AFA
ENSG00000132549.14	VPS13B	-0.09417	500	AFA
ENSG00000134470.15	IL15RA	-0.0941692	400	AFA
ENSG00000237190.3	CDKN2AIPNL	-0.0941685	350	AFA
ENSG00000196208.9	GREB1	-0.094166	500	AFA
ENSG00000141385.5	AFG3L2	-0.0941345	450	AFA
ENSG00000170522.5	ELOVL6	-0.0941304	500	AFA
ENSG00000132635.12	PCED1A	-0.0941208	500	AFA
ENSG00000163558.8	PRKCI	-0.0941057	500	AFA
ENSG00000131469.8	RPL27	-0.0940319	500	AFA
ENSG00000058272.11	PPP1R12A	-0.0940263	200	AFA
ENSG00000100380.8	ST13	-0.093997	50	AFA
ENSG00000197024.4	ZNF398	-0.0939261	50	AFA
ENSG00000179091.4	CYC1	-0.0939217	300	AFA
ENSG00000100296.9	THOC5	-0.0938787	250	AFA
ENSG00000152818.13	UTRN	-0.0938635	50	AFA
ENSG00000105402.3	NAPA	-0.0938276	350	AFA
ENSG00000072786.8	STK10	-0.0937769	350	AFA
ENSG00000176340.3	COX8A	-0.0937654	200	AFA
ENSG00000111224.9	PARP11	-0.0937509	500	AFA
ENSG00000064666.10	CNN2	-0.0937393	50	AFA
ENSG00000198342.5	ZNF442	-0.0936868	400	AFA
ENSG00000125611.11	CHCHD5	-0.0936827	450	AFA
ENSG00000130695.9	CEP85	-0.0936312	50	AFA
ENSG00000141543.5	EIF4A3	-0.093607	350	AFA
ENSG00000109084.9	TMEM97	-0.0935453	50	AFA
ENSG00000240682.5	ISY1	-0.0935423	450	AFA
ENSG00000164953.11	TMEM67	-0.0935253	500	AFA
ENSG00000132702.7	HAPLN2	-0.093439	400	AFA
ENSG00000170759.10	KIF5B	-0.0933838	100	AFA
ENSG00000131746.8	TNS4	-0.0933773	500	AFA
ENSG00000139637.9	C12orf10	-0.093367	300	AFA
ENSG00000049245.8	VAMP3	-0.0933472	500	AFA
ENSG00000067082.10	KLF6	-0.0932996	150	AFA
ENSG00000197385.5	ZNF860	-0.093269	350	AFA
ENSG00000147457.9	CHMP7	-0.0932672	500	AFA
ENSG00000171496.2	OR1L8	-0.0932473	500	AFA
ENSG00000110107.4	PRPF19	-0.0932193	500	AFA
ENSG00000100897.13	DCAF11	-0.093196	400	AFA
ENSG00000137959.10	IFI44L	-0.0931653	150	AFA
ENSG00000112877.6	CEP72	-0.0931572	150	AFA
ENSG00000115194.6	SLC30A3	-0.0931253	150	AFA
ENSG00000138668.14	HNRNPD	-0.0931184	100	AFA
ENSG00000090861.11	AARS	-0.0930796	300	AFA
ENSG00000053524.7	MCF2L2	-0.093072	50	AFA
ENSG00000132763.10	MMACHC	-0.0930644	450	AFA
ENSG00000119689.10	DLST	-0.0930583	300	AFA
ENSG00000111817.12	DSE	-0.0930538	500	AFA
ENSG00000137996.8	RTCA	-0.0930372	250	AFA
ENSG00000161677.7	JOSD2	-0.0930173	50	AFA
ENSG00000073417.10	PDE8A	-0.0930092	250	AFA
ENSG00000116035.2	VAX2	-0.0929853	100	AFA
ENSG00000151876.8	FBXO4	-0.0928928	200	AFA
ENSG00000103769.5	RAB11A	-0.0928816	300	AFA
ENSG00000064313.7	TAF2	-0.0928626	100	AFA
ENSG00000196639.6	HRH1	-0.092852	500	AFA
ENSG00000103496.10	STX4	-0.0928438	100	AFA
ENSG00000120738.7	EGR1	-0.0928283	250	AFA
ENSG00000111266.4	DUSP16	-0.0928255	100	AFA
ENSG00000159792.5	PSKH1	-0.0928132	450	AFA
ENSG00000205358.3	MT1H	-0.0927696	500	AFA
ENSG00000171720.4	HDAC3	-0.0927453	350	AFA
ENSG00000116455.9	WDR77	-0.092725	500	AFA
ENSG00000127616.12	SMARCA4	-0.0927116	400	AFA
ENSG00000110395.4	CBL	-0.0926643	500	AFA
ENSG00000142494.9	SLC47A1	-0.092647	200	AFA
ENSG00000198492.10	YTHDF2	-0.0926255	300	AFA
ENSG00000166197.12	NOLC1	-0.092617	50	AFA
ENSG00000005469.7	CROT	-0.0926043	50	AFA
ENSG00000168395.10	ING5	-0.092603	350	AFA
ENSG00000122068.7	FYTTD1	-0.0926025	100	AFA
ENSG00000150907.6	FOXO1	-0.0925597	150	AFA
ENSG00000154188.5	ANGPT1	-0.0924853	250	AFA
ENSG00000008118.5	CAMK1G	-0.0924301	200	AFA
ENSG00000137776.12	SLTM	-0.0924236	500	AFA
ENSG00000178460.13	MCMDC2	-0.0923914	250	AFA
ENSG00000118620.8	ZNF430	-0.0923878	500	AFA
ENSG00000070610.10	GBA2	-0.0923822	200	AFA
ENSG00000204160.6	ZDHHC18	-0.0923375	300	AFA
ENSG00000117394.15	SLC2A1	-0.0923315	500	AFA
ENSG00000143436.6	MRPL9	-0.0922885	150	AFA
ENSG00000183723.8	CMTM4	-0.0922565	400	AFA
ENSG00000149273.10	RPS3	-0.0922455	500	AFA
ENSG00000113460.8	BRIX1	-0.092212	50	AFA
ENSG00000170584.6	NUDCD2	-0.0921953	200	AFA
ENSG00000135940.2	COX5B	-0.0921545	150	AFA
ENSG00000086061.11	DNAJA1	-0.092149	250	AFA
ENSG00000184743.8	ATL3	-0.0921453	300	AFA
ENSG00000008838.13	MED24	-0.0921446	450	AFA
ENSG00000152558.10	TMEM123	-0.0921367	450	AFA
ENSG00000089009.11	RPL6	-0.0921337	250	AFA
ENSG00000127580.11	WDR24	-0.0921302	250	AFA
ENSG00000100601.5	ALKBH1	-0.0921265	200	AFA
ENSG00000167286.5	CD3D	-0.0921183	450	AFA
ENSG00000183117.13	CSMD1	-0.092107	350	AFA
ENSG00000152430.13	BOLL	-0.0920904	150	AFA
ENSG00000206053.8	HN1L	-0.0920855	450	AFA
ENSG00000141699.6	FAM134C	-0.0920763	500	AFA
ENSG00000179271.1	GADD45GIP1	-0.0920752	200	AFA
ENSG00000160683.4	CXCR5	-0.0920402	300	AFA
ENSG00000011275.14	RNF216	-0.0919668	500	AFA
ENSG00000184009.5	ACTG1	-0.0919376	500	AFA
ENSG00000123992.14	DNPEP	-0.091934	350	AFA
ENSG00000132801.5	ZSWIM3	-0.0919111	150	AFA
ENSG00000101191.12	DIDO1	-0.0918778	400	AFA
ENSG00000170727.7	BOP1	-0.0918773	500	AFA
ENSG00000186501.9	TMEM222	-0.0918612	500	AFA
ENSG00000020129.11	NCDN	-0.0918038	250	AFA
ENSG00000183955.8	SETD8	-0.0917827	450	AFA
ENSG00000147684.3	NDUFB9	-0.0917653	500	AFA
ENSG00000181789.10	COPG1	-0.0917653	400	AFA
ENSG00000143079.9	CTTNBP2NL	-0.0917438	150	AFA
ENSG00000127511.5	SIN3B	-0.091732	500	AFA
ENSG00000164463.8	CREBRF	-0.0917272	500	AFA
ENSG00000078699.16	CBFA2T2	-0.0916511	450	AFA
ENSG00000161847.9	RAVER1	-0.09163	150	AFA
ENSG00000184956.11	MUC6	-0.0915654	500	AFA
ENSG00000120458.5	MSANTD2	-0.091536	500	AFA
ENSG00000063169.6	GLTSCR1	-0.091477	400	AFA
ENSG00000140264.15	SERF2	-0.0914742	200	AFA
ENSG00000116497.13	S100PBP	-0.0914487	350	AFA
ENSG00000117593.8	DARS2	-0.0914394	350	AFA
ENSG00000178951.4	ZBTB7A	-0.0913788	50	AFA
ENSG00000140691.12	ARMC5	-0.0913355	200	AFA
ENSG00000179593.11	ALOX15B	-0.0913337	450	AFA
ENSG00000100601.5	ALKBH1	-0.0913024	500	AFA
ENSG00000178896.6	EXOSC4	-0.0913018	450	AFA
ENSG00000143793.8	C1orf35	-0.0912906	250	AFA
ENSG00000138629.11	UBL7	-0.0912796	50	AFA
ENSG00000130538.4	OR11H1	-0.0912037	300	AFA
ENSG00000172987.8	HPSE2	-0.0911981	500	AFA
ENSG00000082153.13	BZW1	-0.0911874	500	AFA
ENSG00000175325.2	PROP1	-0.0911856	450	AFA
ENSG00000174749.4	C4orf32	-0.091175	50	AFA
ENSG00000108061.7	SHOC2	-0.0911531	100	AFA
ENSG00000149806.6	FAU	-0.0911494	300	AFA
ENSG00000141076.13	CIRH1A	-0.0910953	500	AFA
ENSG00000124198.8	ARFGEF2	-0.0910719	500	AFA
ENSG00000187446.7	CHP1	-0.0910599	500	AFA
ENSG00000133665.8	DYDC2	-0.0910238	150	AFA
ENSG00000063177.8	RPL18	-0.0910119	250	AFA
ENSG00000170315.9	UBB	-0.0909965	500	AFA
ENSG00000168172.4	HOOK3	-0.0908796	500	AFA
ENSG00000133246.7	PRAM1	-0.0908577	300	AFA
ENSG00000110711.4	AIP	-0.0908343	350	AFA
ENSG00000167881.10	SRP68	-0.0908281	400	AFA
ENSG00000159335.11	PTMS	-0.0908234	400	AFA
ENSG00000175792.7	RUVBL1	-0.0908202	200	AFA
ENSG00000174744.9	BRMS1	-0.0908133	250	AFA
ENSG00000010322.11	NISCH	-0.0907968	350	AFA
ENSG00000173276.9	ZBTB21	-0.090788	450	AFA
ENSG00000108883.8	EFTUD2	-0.0907825	250	AFA
ENSG00000196172.8	ZNF681	-0.0907317	250	AFA
ENSG00000189283.5	FHIT	-0.0907312	100	AFA
ENSG00000132436.7	FIGNL1	-0.0907094	100	AFA
ENSG00000169231.8	THBS3	-0.0907078	350	AFA
ENSG00000164967.5	RPP25L	-0.0906231	300	AFA
ENSG00000125779.16	PANK2	-0.0906122	400	AFA
ENSG00000064933.12	PMS1	-0.090606	100	AFA
ENSG00000108175.12	ZMIZ1	-0.090562	300	AFA
ENSG00000075303.8	SLC25A40	-0.090558	250	AFA
ENSG00000101199.8	ARFGAP1	-0.0905417	150	AFA
ENSG00000183439.5	TRIM61	-0.0905346	500	AFA
ENSG00000105879.6	CBLL1	-0.0904896	500	AFA
ENSG00000181104.6	F2R	-0.0904636	500	AFA
ENSG00000168872.11	DDX19A	-0.0904623	500	AFA
ENSG00000166311.5	SMPD1	-0.0904609	150	AFA
ENSG00000020633.14	RUNX3	-0.0904172	300	AFA
ENSG00000151576.6	QTRTD1	-0.0903622	250	AFA
ENSG00000130921.3	C12orf65	-0.0903567	500	AFA
ENSG00000161204.7	ABCF3	-0.0903441	500	AFA
ENSG00000219481.6	NBPF1	-0.0903091	450	AFA
ENSG00000163083.5	INHBB	-0.0902983	200	AFA
ENSG00000168631.7	DPCR1	-0.0902875	100	AFA
ENSG00000082146.8	STRADB	-0.0902678	500	AFA
ENSG00000158186.8	MRAS	-0.0902669	300	AFA
ENSG00000133641.13	C12orf29	-0.0902589	350	AFA
ENSG00000129351.13	ILF3	-0.0902426	200	AFA
ENSG00000155265.6	GOLGA7B	-0.0901354	100	AFA
ENSG00000166272.12	WBP1L	-0.0900772	250	AFA
ENSG00000169064.8	ZBBX	-0.0900721	150	AFA
ENSG00000168899.4	VAMP5	-0.0900669	150	AFA
ENSG00000171097.9	CCBL1	-0.0900612	500	AFA
ENSG00000171791.10	BCL2	-0.0900513	300	AFA
ENSG00000164040.12	PGRMC2	-0.0900335	450	AFA
ENSG00000139697.7	SBNO1	-0.0899721	500	AFA
ENSG00000122877.9	EGR2	-0.0899365	500	AFA
ENSG00000114030.8	KPNA1	-0.0899121	300	AFA
ENSG00000137955.11	RABGGTB	-0.089891	500	AFA
ENSG00000117408.6	IPO13	-0.0898892	350	AFA
ENSG00000164256.5	PRDM9	-0.0898004	350	AFA
ENSG00000092820.13	EZR	-0.0897984	50	AFA
ENSG00000105656.7	ELL	-0.0897892	150	AFA
ENSG00000092067.5	CEBPE	-0.0897636	450	AFA
ENSG00000117481.5	NSUN4	-0.0896704	150	AFA
ENSG00000160959.3	LRRC14	-0.0896552	200	AFA
ENSG00000177225.12	PDDC1	-0.0896414	100	AFA
ENSG00000130713.11	EXOSC2	-0.0896353	200	AFA
ENSG00000167671.7	UBXN6	-0.0896322	450	AFA
ENSG00000130748.6	TMEM160	-0.0896119	350	AFA
ENSG00000173548.8	SNX33	-0.0895888	300	AFA
ENSG00000168264.6	IRF2BP2	-0.0895833	100	AFA
ENSG00000185015.3	CA13	-0.089558	200	AFA
ENSG00000184588.13	PDE4B	-0.0895516	150	AFA
ENSG00000196693.10	ZNF33B	-0.0895508	200	AFA
ENSG00000172071.7	EIF2AK3	-0.0895453	450	AFA
ENSG00000080802.14	CNOT4	-0.0895232	300	AFA
ENSG00000176894.5	PXMP2	-0.0895194	100	AFA
ENSG00000169567.7	HINT1	-0.0895124	100	AFA
ENSG00000165282.9	PIGO	-0.0895103	500	AFA
ENSG00000169564.5	PCBP1	-0.0894921	400	AFA
ENSG00000198521.7	ZNF43	-0.0894916	450	AFA
ENSG00000127527.9	EPS15L1	-0.0894898	200	AFA
ENSG00000130165.6	ELOF1	-0.0894626	350	AFA
ENSG00000123178.10	SPRYD7	-0.0894538	200	AFA
ENSG00000103042.4	SLC38A7	-0.0894437	150	AFA
ENSG00000168434.8	COG7	-0.0894436	400	AFA
ENSG00000165732.8	DDX21	-0.0894347	300	AFA
ENSG00000069956.7	MAPK6	-0.0894015	200	AFA
ENSG00000126581.8	BECN1	-0.0893349	500	AFA
ENSG00000140367.7	UBE2Q2	-0.0893179	100	AFA
ENSG00000267059.1	UQCR11	-0.0892791	100	AFA
ENSG00000105438.4	KDELR1	-0.0892788	100	AFA
ENSG00000142552.3	RCN3	-0.0892683	350	AFA
ENSG00000186020.8	ZNF529	-0.0892677	50	AFA
ENSG00000134962.6	KLB	-0.0892337	500	AFA
ENSG00000154370.9	TRIM11	-0.0892076	300	AFA
ENSG00000171310.6	CHST11	-0.0891884	450	AFA
ENSG00000155876.4	RRAGA	-0.0891795	250	AFA
ENSG00000115421.8	PAPOLG	-0.0891091	200	AFA
ENSG00000144867.7	SRPRB	-0.0890759	500	AFA
ENSG00000118514.9	ALDH8A1	-0.0890748	400	AFA
ENSG00000167772.7	ANGPTL4	-0.08905	150	AFA
ENSG00000074603.14	DPP8	-0.0890146	250	AFA
ENSG00000162739.9	SLAMF6	-0.0889669	500	AFA
ENSG00000169718.13	DUS1L	-0.0889542	250	AFA
ENSG00000110063.4	DCPS	-0.0889393	500	AFA
ENSG00000143207.15	RFWD2	-0.0889325	500	AFA
ENSG00000162894.7	FAIM3	-0.0889231	300	AFA
ENSG00000123933.10	MXD4	-0.0888676	500	AFA
ENSG00000162065.7	TBC1D24	-0.0888594	500	AFA
ENSG00000181827.10	RFX7	-0.0888134	50	AFA
ENSG00000127528.5	KLF2	-0.0888115	450	AFA
ENSG00000104870.8	FCGRT	-0.0888063	50	AFA
ENSG00000196950.9	SLC39A10	-0.0887922	50	AFA
ENSG00000185721.7	DRG1	-0.0887797	50	AFA
ENSG00000074800.9	ENO1	-0.0887783	400	AFA
ENSG00000185085.2	INTS5	-0.0887741	450	AFA
ENSG00000197756.5	RPL37A	-0.0886947	200	AFA
ENSG00000213339.4	QTRT1	-0.0886739	500	AFA
ENSG00000175130.6	MARCKSL1	-0.0886683	500	AFA
ENSG00000114547.5	ROPN1B	-0.0886659	150	AFA
ENSG00000198945.3	L3MBTL3	-0.0886406	400	AFA
ENSG00000049449.4	RCN1	-0.0885905	150	AFA
ENSG00000100316.11	RPL3	-0.0885307	250	AFA
ENSG00000123505.10	AMD1	-0.08853	450	AFA
ENSG00000105672.10	ETV2	-0.088517	500	AFA
ENSG00000166902.4	MRPL16	-0.0884761	450	AFA
ENSG00000180953.7	ST20	-0.0884753	400	AFA
ENSG00000069849.6	ATP1B3	-0.0884617	100	AFA
ENSG00000204344.10	STK19	-0.088425	500	AFA
ENSG00000158195.6	WASF2	-0.088394	200	AFA
ENSG00000143514.12	TP53BP2	-0.0883884	400	AFA
ENSG00000198408.9	MGEA5	-0.0883569	500	AFA
ENSG00000075407.12	ZNF37A	-0.0883525	250	AFA
ENSG00000090487.6	SPG21	-0.0883109	450	AFA
ENSG00000054118.9	THRAP3	-0.0882604	500	AFA
ENSG00000140848.12	CPNE2	-0.0882481	500	AFA
ENSG00000139187.5	KLRG1	-0.0882149	200	AFA
ENSG00000167118.6	URM1	-0.0881636	250	AFA
ENSG00000125686.7	MED1	-0.0881526	100	AFA
ENSG00000173262.7	SLC2A14	-0.0881505	250	AFA
ENSG00000099849.10	RASSF7	-0.0881497	150	AFA
ENSG00000181315.6	ZNF322	-0.0881258	50	AFA
ENSG00000094975.8	SUCO	-0.0880896	350	AFA
ENSG00000172269.12	DPAGT1	-0.0880348	450	AFA
ENSG00000140044.8	JDP2	-0.0880317	50	AFA
ENSG00000147416.6	ATP6V1B2	-0.0880272	50	AFA
ENSG00000198734.6	F5	-0.0880017	200	AFA
ENSG00000172824.10	CES4A	-0.0879375	450	AFA
ENSG00000100982.7	PCIF1	-0.0879369	250	AFA
ENSG00000110344.5	UBE4A	-0.0879112	400	AFA
ENSG00000138814.12	PPP3CA	-0.0879084	100	AFA
ENSG00000121274.8	PAPD5	-0.0878861	150	AFA
ENSG00000124574.10	ABCC10	-0.0878806	400	AFA
ENSG00000186523.10	FAM86B1	-0.0878579	500	AFA
ENSG00000150337.9	FCGR1A	-0.0878245	200	AFA
ENSG00000170616.9	SCRT1	-0.0877843	400	AFA
ENSG00000229117.4	RPL41	-0.0877841	150	AFA
ENSG00000104228.8	TRIM35	-0.0877836	500	AFA
ENSG00000100697.10	DICER1	-0.087778	300	AFA
ENSG00000065413.12	ANKRD44	-0.0877431	400	AFA
ENSG00000143995.15	MEIS1	-0.0877342	400	AFA
ENSG00000163257.6	DCAF16	-0.0877336	500	AFA
ENSG00000123364.3	HOXC13	-0.0877244	200	AFA
ENSG00000177409.7	SAMD9L	-0.0877227	200	AFA
ENSG00000145388.9	METTL14	-0.0877206	150	AFA
ENSG00000145414.4	NAF1	-0.0877196	500	AFA
ENSG00000170142.7	UBE2E1	-0.0876461	500	AFA
ENSG00000147996.12	CBWD5	-0.0876365	500	AFA
ENSG00000130724.4	CHMP2A	-0.0876277	350	AFA
ENSG00000163154.5	TNFAIP8L2	-0.0876232	200	AFA
ENSG00000188938.11	FAM120AOS	-0.0876086	500	AFA
ENSG00000160214.8	RRP1	-0.0876021	250	AFA
ENSG00000153982.6	GDPD1	-0.0875905	400	AFA
ENSG00000160993.3	ALKBH4	-0.0875588	400	AFA
ENSG00000001461.12	NIPAL3	-0.0875525	450	AFA
ENSG00000122482.16	ZNF644	-0.0875274	400	AFA
ENSG00000099331.9	MYO9B	-0.0874632	250	AFA
ENSG00000168397.12	ATG4B	-0.0873111	500	AFA
ENSG00000198113.2	TOR4A	-0.0872691	200	AFA
ENSG00000172137.14	CALB2	-0.0872511	500	AFA
ENSG00000134571.6	MYBPC3	-0.0872497	450	AFA
ENSG00000141456.10	PELP1	-0.0872065	500	AFA
ENSG00000163795.9	ZNF513	-0.0871662	200	AFA
ENSG00000143772.5	ITPKB	-0.0871292	50	AFA
ENSG00000010379.11	SLC6A13	-0.0871211	50	AFA
ENSG00000197746.9	PSAP	-0.087116	250	AFA
ENSG00000168028.9	RPSA	-0.0871022	300	AFA
ENSG00000110013.8	SIAE	-0.0870935	200	AFA
ENSG00000059728.6	MXD1	-0.0870579	100	AFA
ENSG00000139324.7	TMTC3	-0.0870539	500	AFA
ENSG00000204590.8	GNL1	-0.0869722	100	AFA
ENSG00000188229.5	TUBB4B	-0.0869643	150	AFA
ENSG00000183808.7	RBM12B	-0.0869599	450	AFA
ENSG00000120519.10	SLC10A7	-0.0869508	500	AFA
ENSG00000205643.6	CDPF1	-0.0869386	50	AFA
ENSG00000092208.12	GEMIN2	-0.0869331	450	AFA
ENSG00000140853.11	NLRC5	-0.0869109	200	AFA
ENSG00000105516.6	DBP	-0.0868984	150	AFA
ENSG00000111911.5	HINT3	-0.0868941	450	AFA
ENSG00000168615.7	ADAM9	-0.0868887	250	AFA
ENSG00000181929.7	PRKAG1	-0.0868762	350	AFA
ENSG00000160613.8	PCSK7	-0.0868373	150	AFA
ENSG00000143409.11	FAM63A	-0.0868056	400	AFA
ENSG00000140332.11	TLE3	-0.0867903	350	AFA
ENSG00000105849.5	TWISTNB	-0.086708	500	AFA
ENSG00000107242.13	PIP5K1B	-0.0866795	200	AFA
ENSG00000138175.8	ARL3	-0.0866762	50	AFA
ENSG00000243480.3	AMY2A	-0.0866593	500	AFA
ENSG00000172466.11	ZNF24	-0.0866506	500	AFA
ENSG00000111796.3	KLRB1	-0.0866463	450	AFA
ENSG00000121481.6	RNF2	-0.0866284	350	AFA
ENSG00000148660.15	CAMK2G	-0.086574	350	AFA
ENSG00000143549.15	TPM3	-0.0865715	150	AFA
ENSG00000137809.12	ITGA11	-0.0865639	500	AFA
ENSG00000172575.7	RASGRP1	-0.0865534	200	AFA
ENSG00000149257.9	SERPINH1	-0.0865487	500	AFA
ENSG00000082014.12	SMARCD3	-0.0865147	200	AFA
ENSG00000005007.8	UPF1	-0.0864473	250	AFA
ENSG00000180694.9	TMEM64	-0.0864289	300	AFA
ENSG00000148943.7	LIN7C	-0.0863873	400	AFA
ENSG00000109929.5	SC5D	-0.086384	100	AFA
ENSG00000152779.12	SLC16A12	-0.0863688	100	AFA
ENSG00000163291.10	PAQR3	-0.0863365	100	AFA
ENSG00000085274.11	MYNN	-0.0863329	200	AFA
ENSG00000196967.6	ZNF585A	-0.0862939	300	AFA
ENSG00000073169.9	RP3-402G11.5	-0.0862868	300	AFA
ENSG00000119782.9	FKBP1B	-0.0862842	400	AFA
ENSG00000177125.5	ZBTB34	-0.0862821	450	AFA
ENSG00000117360.8	PRPF3	-0.0862607	350	AFA
ENSG00000072518.16	MARK2	-0.086257	400	AFA
ENSG00000119041.6	GTF3C3	-0.0862098	150	AFA
ENSG00000103415.7	HMOX2	-0.0861937	500	AFA
ENSG00000034152.14	MAP2K3	-0.0861865	200	AFA
ENSG00000130590.9	SAMD10	-0.0861801	200	AFA
ENSG00000103429.6	BFAR	-0.0861663	400	AFA
ENSG00000136908.13	DPM2	-0.0860868	150	AFA
ENSG00000169704.4	GP9	-0.0860602	400	AFA
ENSG00000066427.17	ATXN3	-0.0860384	300	AFA
ENSG00000008952.12	SEC62	-0.0860127	500	AFA
ENSG00000184838.10	PRR16	-0.0859928	150	AFA
ENSG00000188906.9	LRRK2	-0.0859749	500	AFA
ENSG00000112406.4	HECA	-0.0859747	50	AFA
ENSG00000120616.11	EPC1	-0.0859674	500	AFA
ENSG00000117419.10	ERI3	-0.0859661	500	AFA
ENSG00000005882.7	PDK2	-0.0859655	100	AFA
ENSG00000010256.6	UQCRC1	-0.0859203	150	AFA
ENSG00000159086.10	PAXBP1	-0.0859022	450	AFA
ENSG00000004766.11	CCDC132	-0.0858873	350	AFA
ENSG00000183751.10	TBL3	-0.0858436	100	AFA
ENSG00000136950.9	ARPC5L	-0.0857964	250	AFA
ENSG00000158863.17	FAM160B2	-0.0857917	400	AFA
ENSG00000082701.10	GSK3B	-0.0857502	300	AFA
ENSG00000166136.11	NDUFB8	-0.0857387	300	AFA
ENSG00000130024.10	PHF10	-0.0857176	50	AFA
ENSG00000135114.8	OASL	-0.0856845	100	AFA
ENSG00000116670.10	MAD2L2	-0.08566	500	AFA
ENSG00000204209.6	DAXX	-0.0856195	400	AFA
ENSG00000245848.2	CEBPA	-0.0856167	400	AFA
ENSG00000071909.14	MYO3B	-0.0855993	300	AFA
ENSG00000127989.8	MTERF	-0.0855612	200	AFA
ENSG00000138138.9	ATAD1	-0.0855597	300	AFA
ENSG00000163660.7	CCNL1	-0.0855439	250	AFA
ENSG00000145012.8	LPP	-0.0855414	500	AFA
ENSG00000167165.13	UGT1A6	-0.0855398	450	AFA
ENSG00000144713.8	RPL32	-0.0855231	500	AFA
ENSG00000084676.11	NCOA1	-0.0855212	300	AFA
ENSG00000064995.12	TAF11	-0.0855103	500	AFA
ENSG00000124214.15	STAU1	-0.085494	450	AFA
ENSG00000112996.5	MRPS30	-0.0854741	250	AFA
ENSG00000185565.6	LSAMP	-0.0854631	300	AFA
ENSG00000115459.13	ELMOD3	-0.0854345	50	AFA
ENSG00000100038.15	TOP3B	-0.0854296	350	AFA
ENSG00000204414.7	CSHL1	-0.0854175	500	AFA
ENSG00000100359.16	SGSM3	-0.0854162	100	AFA
ENSG00000115392.7	FANCL	-0.0854087	250	AFA
ENSG00000037241.3	RPL26L1	-0.0853989	500	AFA
ENSG00000171163.11	ZNF692	-0.0853658	300	AFA
ENSG00000070061.10	IKBKAP	-0.0853575	500	AFA
ENSG00000178982.5	EIF3K	-0.0853564	500	AFA
ENSG00000100316.11	RPL3	-0.0853422	250	AFA
ENSG00000122557.5	HERPUD2	-0.0853402	500	AFA
ENSG00000205269.4	TMEM170B	-0.0853376	100	AFA
ENSG00000196576.10	PLXNB2	-0.0853374	350	AFA
ENSG00000129084.13	PSMA1	-0.0852925	400	AFA
ENSG00000163960.7	UBXN7	-0.0852609	150	AFA
ENSG00000077549.13	CAPZB	-0.085237	450	AFA
ENSG00000157734.9	SNX22	-0.0852315	400	AFA
ENSG00000166582.5	CENPV	-0.0852082	400	AFA
ENSG00000118894.10	FAM86A	-0.0852074	500	AFA
ENSG00000167721.5	TSR1	-0.0852058	450	AFA
ENSG00000074370.13	ATP2A3	-0.0851985	400	AFA
ENSG00000115806.8	GORASP2	-0.0851896	150	AFA
ENSG00000113575.5	PPP2CA	-0.0851586	300	AFA
ENSG00000119328.7	FAM206A	-0.0851549	200	AFA
ENSG00000196704.7	AMZ2	-0.0851547	350	AFA
ENSG00000164898.8	C7orf55	-0.0850958	300	AFA
ENSG00000187837.2	HIST1H1C	-0.0850812	100	AFA
ENSG00000169410.5	PTPN9	-0.0850737	200	AFA
ENSG00000111684.6	LPCAT3	-0.0850528	50	AFA
ENSG00000146425.6	DYNLT1	-0.0850327	250	AFA
ENSG00000168701.14	TMEM208	-0.0849855	250	AFA
ENSG00000105371.8	ICAM4	-0.0849793	250	AFA
ENSG00000173193.9	PARP14	-0.084965	450	AFA
ENSG00000156052.6	GNAQ	-0.0849536	450	AFA
ENSG00000183087.9	GAS6	-0.0849515	500	AFA
ENSG00000203685.5	C1orf95	-0.0849431	50	AFA
ENSG00000132432.9	SEC61G	-0.0849363	500	AFA
ENSG00000137449.11	CPEB2	-0.0849122	100	AFA
ENSG00000146143.13	PRIM2	-0.0848789	50	AFA
ENSG00000213859.3	KCTD11	-0.0848352	450	AFA
ENSG00000171681.8	ATF7IP	-0.0848218	250	AFA
ENSG00000103423.9	DNAJA3	-0.0848144	500	AFA
ENSG00000169155.5	ZBTB43	-0.0847907	400	AFA
ENSG00000168056.10	LTBP3	-0.0847867	300	AFA
ENSG00000150316.7	CWC15	-0.0847808	450	AFA
ENSG00000196954.8	CASP4	-0.0847507	450	AFA
ENSG00000122483.13	CCDC18	-0.084723	200	AFA
ENSG00000139637.9	C12orf10	-0.0847165	300	AFA
ENSG00000198346.6	ZNF813	-0.0846734	500	AFA
ENSG00000119777.14	TMEM214	-0.0846572	500	AFA
ENSG00000118246.9	FASTKD2	-0.0846509	300	AFA
ENSG00000123384.9	LRP1	-0.0846354	450	AFA
ENSG00000010072.11	SPRTN	-0.084621	500	AFA
ENSG00000112773.11	FAM46A	-0.0846187	400	AFA
ENSG00000165795.16	NDRG2	-0.0846154	50	AFA
ENSG00000173153.9	ESRRA	-0.0846093	200	AFA
ENSG00000132286.7	TIMM10B	-0.0846051	400	AFA
ENSG00000174516.10	PELI3	-0.0845614	300	AFA
ENSG00000110719.5	TCIRG1	-0.0845336	300	AFA
ENSG00000184730.6	APOBR	-0.0845302	400	AFA
ENSG00000153827.9	TRIP12	-0.084527	400	AFA
ENSG00000127452.4	FBXL12	-0.084522	150	AFA
ENSG00000120254.11	MTHFD1L	-0.0845207	450	AFA
ENSG00000077454.11	LRCH4	-0.0845074	500	AFA
ENSG00000221909.2	FAM200A	-0.0844665	400	AFA
ENSG00000133106.10	EPSTI1	-0.0844628	150	AFA
ENSG00000149930.13	TAOK2	-0.0844482	300	AFA
ENSG00000163251.3	FZD5	-0.0843743	100	AFA
ENSG00000091262.10	ABCC6	-0.0843516	500	AFA
ENSG00000122859.4	NEUROG3	-0.0843242	500	AFA
ENSG00000224226.4	TBC1D3B	-0.08424	450	AFA
ENSG00000099194.5	SCD	-0.0842281	500	AFA
ENSG00000143612.14	C1orf43	-0.0841784	500	AFA
ENSG00000157881.9	PANK4	-0.0841279	250	AFA
ENSG00000158987.15	RAPGEF6	-0.0840888	200	AFA
ENSG00000131042.9	LILRB2	-0.0840727	400	AFA
ENSG00000108578.10	BLMH	-0.0840592	250	AFA
ENSG00000135913.6	USP37	-0.0840449	300	AFA
ENSG00000151553.10	FAM160B1	-0.0840401	450	AFA
ENSG00000103326.6	CAPN15	-0.0840051	250	AFA
ENSG00000073008.10	PVR	-0.0840015	50	AFA
ENSG00000053108.12	FSTL4	-0.0839687	350	AFA
ENSG00000113407.9	TARS	-0.0839668	450	AFA
ENSG00000110801.8	PSMD9	-0.083957	500	AFA
ENSG00000138802.7	SEC24B	-0.0839566	500	AFA
ENSG00000198821.6	CD247	-0.0839463	250	AFA
ENSG00000149599.11	DUSP15	-0.0839366	500	AFA
ENSG00000139651.9	ZNF740	-0.0839272	150	AFA
ENSG00000129315.5	CCNT1	-0.0838329	400	AFA
ENSG00000196141.7	SPATS2L	-0.0838263	200	AFA
ENSG00000204348.5	DOM3Z	-0.0838164	350	AFA
ENSG00000196415.5	PRTN3	-0.0837801	350	AFA
ENSG00000116691.6	MIIP	-0.0837463	400	AFA
ENSG00000196963.2	PCDHB16	-0.0837316	200	AFA
ENSG00000204120.10	GIGYF2	-0.0837229	400	AFA
ENSG00000121848.8	RNF115	-0.0837159	100	AFA
ENSG00000167110.11	GOLGA2	-0.0836921	50	AFA
ENSG00000070785.12	EIF2B3	-0.083676	250	AFA
ENSG00000222040.3	ADRA2B	-0.0836614	450	AFA
ENSG00000149179.9	C11orf49	-0.0836568	250	AFA
ENSG00000149218.4	ENDOD1	-0.0836197	500	AFA
ENSG00000031698.8	SARS	-0.0836033	500	AFA
ENSG00000073861.2	TBX21	-0.0835961	450	AFA
ENSG00000130803.10	ZNF317	-0.0835942	200	AFA
ENSG00000186591.7	UBE2H	-0.0835753	300	AFA
ENSG00000101417.7	PXMP4	-0.0835463	300	AFA
ENSG00000197362.9	ZNF786	-0.0835452	100	AFA
ENSG00000183186.6	C2CD4C	-0.0835419	50	AFA
ENSG00000100644.12	HIF1A	-0.083504	500	AFA
ENSG00000103245.9	NARFL	-0.0834957	450	AFA
ENSG00000172893.11	DHCR7	-0.0834803	500	AFA
ENSG00000205572.5	SERF1B	-0.0834701	400	AFA
ENSG00000185189.11	NRBP2	-0.0834561	200	AFA
ENSG00000177606.5	JUN	-0.0834509	400	AFA
ENSG00000156642.12	NPTN	-0.0834497	400	AFA
ENSG00000176401.5	EID2B	-0.083417	450	AFA
ENSG00000175115.7	PACS1	-0.0833954	400	AFA
ENSG00000183979.7	NPB	-0.0833918	50	AFA
ENSG00000198513.7	ATL1	-0.0833858	300	AFA
ENSG00000140043.6	PTGR2	-0.08338	450	AFA
ENSG00000173588.10	CCDC41	-0.0833498	150	AFA
ENSG00000184979.9	USP18	-0.0833279	150	AFA
ENSG00000130489.8	SCO2	-0.0832953	200	AFA
ENSG00000122692.7	SMU1	-0.0832703	200	AFA
ENSG00000107643.11	MAPK8	-0.0832601	350	AFA
ENSG00000105556.5	MIER2	-0.0832534	500	AFA
ENSG00000234127.4	TRIM26	-0.083233	200	AFA
ENSG00000171566.7	PLRG1	-0.0832204	150	AFA
ENSG00000160917.10	CPSF4	-0.0831801	500	AFA
ENSG00000135437.5	RDH5	-0.0831583	250	AFA
ENSG00000148339.8	SLC25A25	-0.0831149	300	AFA
ENSG00000116863.10	ADPRHL2	-0.0830221	200	AFA
ENSG00000166908.13	PIP4K2C	-0.0830221	50	AFA
ENSG00000141759.10	TXNL4A	-0.0829851	100	AFA
ENSG00000111206.8	FOXM1	-0.0829765	150	AFA
ENSG00000158769.13	F11R	-0.0829702	250	AFA
ENSG00000182899.10	RPL35A	-0.0829695	500	AFA
ENSG00000158092.2	NCK1	-0.082941	50	AFA
ENSG00000163605.10	PPP4R2	-0.0829231	450	AFA
ENSG00000116213.11	WRAP73	-0.0828916	500	AFA
ENSG00000214022.7	REPIN1	-0.0828897	150	AFA
ENSG00000099875.10	MKNK2	-0.0828304	450	AFA
ENSG00000221914.4	PPP2R2A	-0.082826	400	AFA
ENSG00000111832.8	RWDD1	-0.0827854	400	AFA
ENSG00000169919.12	GUSB	-0.0827263	350	AFA
ENSG00000047410.8	TPR	-0.0827204	300	AFA
ENSG00000166482.7	MFAP4	-0.0827108	200	AFA
ENSG00000103187.6	COTL1	-0.0826671	100	AFA
ENSG00000107938.13	C10orf137	-0.0826553	450	AFA
ENSG00000033327.8	GAB2	-0.0826481	300	AFA
ENSG00000105202.3	FBL	-0.0826472	450	AFA
ENSG00000093144.14	ECHDC1	-0.0826422	500	AFA
ENSG00000103569.5	AQP9	-0.0826114	400	AFA
ENSG00000256316.1	HIST1H3F	-0.0825821	300	AFA
ENSG00000174194.11	AGAP8	-0.0825611	500	AFA
ENSG00000153310.14	FAM49B	-0.0825508	500	AFA
ENSG00000134453.11	RBM17	-0.0825375	450	AFA
ENSG00000198612.6	COPS8	-0.0825312	200	AFA
ENSG00000211455.3	STK38L	-0.0825309	350	AFA
ENSG00000176396.9	EID2	-0.0825169	500	AFA
ENSG00000020633.14	RUNX3	-0.082481	450	AFA
ENSG00000130717.8	UCK1	-0.0824607	100	AFA
ENSG00000170525.14	PFKFB3	-0.0824216	250	AFA
ENSG00000137103.12	TMEM8B	-0.0824011	100	AFA
ENSG00000131051.16	RBM39	-0.0823529	500	AFA
ENSG00000123080.6	CDKN2C	-0.0823236	50	AFA
ENSG00000184557.3	SOCS3	-0.0822429	250	AFA
ENSG00000026508.12	CD44	-0.0822403	50	AFA
ENSG00000137074.14	APTX	-0.0822368	350	AFA
ENSG00000111679.12	PTPN6	-0.0822105	250	AFA
ENSG00000178403.3	NEUROG2	-0.0822016	300	AFA
ENSG00000100883.7	SRP54	-0.0821955	450	AFA
ENSG00000056050.6	C4orf27	-0.0821914	450	AFA
ENSG00000104365.9	IKBKB	-0.0821859	500	AFA
ENSG00000188215.4	DCUN1D3	-0.0821666	50	AFA
ENSG00000112130.12	RNF8	-0.0821553	400	AFA
ENSG00000075188.4	NUP37	-0.082153	300	AFA
ENSG00000096060.10	FKBP5	-0.0821459	150	AFA
ENSG00000119397.12	CNTRL	-0.0821295	450	AFA
ENSG00000139163.11	ETNK1	-0.082125	300	AFA
ENSG00000185245.6	GP1BA	-0.082087	500	AFA
ENSG00000134153.5	EMC7	-0.0820865	450	AFA
ENSG00000066557.5	LRRC40	-0.0820822	350	AFA
ENSG00000020181.13	GPR124	-0.0820773	350	AFA
ENSG00000166188.2	ZNF319	-0.0820326	500	AFA
ENSG00000103343.8	ZNF174	-0.0820258	100	AFA
ENSG00000143624.9	INTS3	-0.0820199	100	AFA
ENSG00000112578.5	BYSL	-0.0820037	250	AFA
ENSG00000005810.13	MYCBP2	-0.081985	150	AFA
ENSG00000198646.9	NCOA6	-0.0819828	450	AFA
ENSG00000101473.12	ACOT8	-0.0819644	500	AFA
ENSG00000132330.12	SCLY	-0.0819631	200	AFA
ENSG00000196966.3	HIST1H3E	-0.0819386	300	AFA
ENSG00000139613.7	SMARCC2	-0.0819189	400	AFA
ENSG00000203772.6	SPRN	-0.0818987	400	AFA
ENSG00000118873.10	RAB3GAP2	-0.0818972	250	AFA
ENSG00000196652.7	ZKSCAN5	-0.0818781	400	AFA
ENSG00000114062.13	UBE3A	-0.0818533	300	AFA
ENSG00000135916.11	ITM2C	-0.0818481	350	AFA
ENSG00000158716.4	DUSP23	-0.081808	450	AFA
ENSG00000100462.11	PRMT5	-0.0817849	450	AFA
ENSG00000175274.14	TP53I11	-0.0817729	500	AFA
ENSG00000116871.11	MAP7D1	-0.0817667	450	AFA
ENSG00000058262.5	SEC61A1	-0.0817491	50	AFA
ENSG00000130159.9	ECSIT	-0.0817478	500	AFA
ENSG00000089157.11	RPLP0	-0.0817429	250	AFA
ENSG00000114857.13	NKTR	-0.0817249	500	AFA
ENSG00000181634.7	TNFSF15	-0.0817221	300	AFA
ENSG00000152102.13	FAM168B	-0.0817119	150	AFA
ENSG00000026025.9	VIM	-0.0816748	50	AFA
ENSG00000132002.3	DNAJB1	-0.0815903	350	AFA
ENSG00000174437.12	ATP2A2	-0.081576	200	AFA
ENSG00000253293.3	HOXA10	-0.081567	350	AFA
ENSG00000116752.5	BCAS2	-0.0815581	400	AFA
ENSG00000004975.7	DVL2	-0.0815285	500	AFA
ENSG00000172888.7	ZNF621	-0.0814974	400	AFA
ENSG00000156253.2	RWDD2B	-0.0814881	450	AFA
ENSG00000176454.9	LPCAT4	-0.0814853	450	AFA
ENSG00000153179.7	RASSF3	-0.081479	250	AFA
ENSG00000188613.5	NANOS1	-0.0814403	200	AFA
ENSG00000142534.2	RPS11	-0.0814381	150	AFA
ENSG00000179218.9	CALR	-0.0814264	250	AFA
ENSG00000163577.3	EIF5A2	-0.0814256	300	AFA
ENSG00000152795.13	HNRNPDL	-0.0814005	350	AFA
ENSG00000197579.3	TOPORS	-0.0813917	150	AFA
ENSG00000121410.7	A1BG	-0.0813888	450	AFA
ENSG00000221900.4	POM121L12	-0.0813813	500	AFA
ENSG00000100852.8	ARHGAP5	-0.0813526	300	AFA
ENSG00000173473.6	SMARCC1	-0.0813513	500	AFA
ENSG00000028116.12	VRK2	-0.0813333	500	AFA
ENSG00000069943.5	PIGB	-0.081285	500	AFA
ENSG00000012223.8	LTF	-0.0812102	400	AFA
ENSG00000186407.4	CD300E	-0.0811993	50	AFA
ENSG00000129993.10	CBFA2T3	-0.0811878	400	AFA
ENSG00000204256.8	BRD2	-0.0811678	350	AFA
ENSG00000139433.5	GLTP	-0.0811207	200	AFA
ENSG00000010818.4	HIVEP2	-0.0811198	150	AFA
ENSG00000168118.7	RAB4A	-0.0810952	150	AFA
ENSG00000091039.12	OSBPL8	-0.0810253	500	AFA
ENSG00000120696.8	KBTBD7	-0.0810159	450	AFA
ENSG00000163993.6	S100P	-0.0809573	50	AFA
ENSG00000007038.6	PRSS21	-0.0809326	400	AFA
ENSG00000107929.9	LARP4B	-0.0809282	450	AFA
ENSG00000088356.4	PDRG1	-0.0809257	450	AFA
ENSG00000132581.4	SDF2	-0.0809129	500	AFA
ENSG00000205323.4	SARNP	-0.0808971	350	AFA
ENSG00000175354.14	PTPN2	-0.0808948	250	AFA
ENSG00000126249.3	PDCD2L	-0.0808754	200	AFA
ENSG00000149428.14	HYOU1	-0.0808421	300	AFA
ENSG00000118482.7	PHF3	-0.0808396	400	AFA
ENSG00000146282.13	RARS2	-0.0808326	500	AFA
ENSG00000178537.5	SLC25A20	-0.0808179	400	AFA
ENSG00000186854.6	TRABD2A	-0.080817	450	AFA
ENSG00000100084.10	HIRA	-0.0807888	100	AFA
ENSG00000163739.4	CXCL1	-0.0807548	350	AFA
ENSG00000088305.14	DNMT3B	-0.0807418	300	AFA
ENSG00000139921.8	TMX1	-0.0807355	150	AFA
ENSG00000100216.4	TOMM22	-0.0807265	350	AFA
ENSG00000117228.9	GBP1	-0.0807222	400	AFA
ENSG00000186350.8	RXRA	-0.08072	200	AFA
ENSG00000130589.11	HELZ2	-0.0807143	50	AFA
ENSG00000159164.5	SV2A	-0.0806838	350	AFA
ENSG00000173826.10	KCNH6	-0.0806654	400	AFA
ENSG00000156650.8	KAT6B	-0.0806652	300	AFA
ENSG00000104856.9	RELB	-0.080659	250	AFA
ENSG00000141378.13	PTRH2	-0.0806544	450	AFA
ENSG00000129071.5	MBD4	-0.0806065	200	AFA
ENSG00000143363.11	PRUNE	-0.080582	200	AFA
ENSG00000119203.9	CPSF3	-0.080561	250	AFA
ENSG00000176978.9	DPP7	-0.0804553	450	AFA
ENSG00000129757.8	CDKN1C	-0.0804479	500	AFA
ENSG00000176018.8	LYSMD3	-0.0804197	150	AFA
ENSG00000198668.6	CALM1	-0.0804178	500	AFA
ENSG00000082781.6	ITGB5	-0.0804141	250	AFA
ENSG00000149781.8	FERMT3	-0.0803697	400	AFA
ENSG00000131771.9	PPP1R1B	-0.0803083	400	AFA
ENSG00000047188.11	YTHDC2	-0.0802931	350	AFA
ENSG00000077235.13	GTF3C1	-0.0802461	500	AFA
ENSG00000189319.9	FAM53B	-0.0802213	300	AFA
ENSG00000065491.8	TBC1D22B	-0.0802023	500	AFA
ENSG00000124596.12	OARD1	-0.0801987	500	AFA
ENSG00000119950.16	MXI1	-0.0801726	250	AFA
ENSG00000141002.14	TCF25	-0.0801647	250	AFA
ENSG00000145331.9	TRMT10A	-0.0801643	450	AFA
ENSG00000179295.11	PTPN11	-0.080163	150	AFA
ENSG00000186174.8	BCL9L	-0.0801369	250	AFA
ENSG00000112514.11	CUTA	-0.0801341	500	AFA
ENSG00000158669.7	AGPAT6	-0.0801283	300	AFA
ENSG00000110514.14	MADD	-0.080076	500	AFA
ENSG00000116922.9	C1orf109	-0.0800751	350	AFA
ENSG00000157184.5	CPT2	-0.0800711	200	AFA
ENSG00000162616.8	DNAJB4	-0.0800668	250	AFA
ENSG00000067248.5	DHX29	-0.0800538	100	AFA
ENSG00000075975.11	MKRN2	-0.0800525	500	AFA
ENSG00000187742.10	SECISBP2	-0.0800503	500	AFA
ENSG00000187838.12	PLSCR3	-0.080018	500	AFA
ENSG00000103047.3	TANGO6	-0.080012	250	AFA
ENSG00000111885.5	MAN1A1	-0.0800005	450	AFA
ENSG00000064490.8	RFXANK	-0.0799617	300	AFA
ENSG00000117862.6	TXNDC12	-0.0799269	400	AFA
ENSG00000103266.5	STUB1	-0.0799257	500	AFA
ENSG00000073605.14	GSDMB	-0.0799221	450	AFA
ENSG00000174876.12	AMY1B	-0.0798823	50	AFA
ENSG00000078808.12	SDF4	-0.0798411	450	AFA
ENSG00000165030.3	NFIL3	-0.0798157	200	AFA
ENSG00000162398.7	C1orf177	-0.079792	450	AFA
ENSG00000101347.7	SAMHD1	-0.0797842	150	AFA
ENSG00000173757.5	STAT5B	-0.0797832	150	AFA
ENSG00000173272.9	MZT2A	-0.0797183	50	AFA
ENSG00000143226.8	FCGR2A	-0.0797168	50	AFA
ENSG00000042753.7	AP2S1	-0.0796995	250	AFA
ENSG00000015153.10	YAF2	-0.0796808	350	AFA
ENSG00000130561.12	SAG	-0.0796798	250	AFA
[truncated: 45,872 more rows]
