# Supplementary material for: Transcriptome prediction performance across machine learning models and diverse ancestries
Source: HGG Adv. 2021 Jan 5;2(2):100019. doi: 10.1016/j.xhgg.2020.100019 (PMC8087249; doi:10.1016/j.xhgg.2020.100019)
Supplement: Table S2. Optimum K nearest neighbor hyperparameter combinations for each gene across training populations [file mmc3.xlsx]

## Sheet: TableS2_KNN_optimum_hyperparame
Gene_ID	Gene_Name	Cross-validated R2	Number of Neigbors	Weights	P	Population
ENSG00000133193.8	FAM104A	-0.863304	31	distance	1	AFA
ENSG00000156738.13	MS4A1	-0.199311	29	uniform	2	AFA
ENSG00000120129.5	DUSP1	-0.198352	31	distance	1	AFA
ENSG00000170122.4	FOXD4	-0.196942	31	distance	1	AFA
ENSG00000174080.6	CTSF	-0.18151	31	uniform	1	AFA
ENSG00000126267.4	COX6B1	-0.170266	27	distance	3	AFA
ENSG00000156515.16	HK1	-0.169918	11	distance	1	AFA
ENSG00000102854.10	MSLN	-0.166116	31	uniform	1	AFA
ENSG00000101544.4	ADNP2	-0.164296	31	uniform	1	AFA
ENSG00000131791.6	PRKAB2	-0.163095	25	uniform	3	AFA
ENSG00000091732.11	ZC3HC1	-0.160312	25	distance	1	AFA
ENSG00000065970.4	FOXJ2	-0.156095	19	uniform	3	AFA
ENSG00000213658.5	LAT	-0.153448	29	uniform	1	AFA
ENSG00000198218.6	QRICH1	-0.153369	31	uniform	1	AFA
ENSG00000145649.7	GZMA	-0.152353	29	distance	1	AFA
ENSG00000166311.5	SMPD1	-0.152045	31	uniform	1	AFA
ENSG00000114391.8	RPL24	-0.148533	31	uniform	2	AFA
ENSG00000084093.11	REST	-0.148218	31	uniform	3	AFA
ENSG00000197162.8	ZNF785	-0.148072	29	uniform	1	AFA
ENSG00000184110.10	EIF3C	-0.147962	29	distance	1	AFA
ENSG00000139496.11	NUPL1	-0.147838	31	uniform	3	AFA
ENSG00000141540.6	TTYH2	-0.146798	29	distance	2	AFA
ENSG00000166170.9	BAG5	-0.14667	31	uniform	1	AFA
ENSG00000023734.6	STRAP	-0.146472	31	uniform	2	AFA
ENSG00000180644.6	PRF1	-0.144921	27	distance	3	AFA
ENSG00000220205.4	VAMP2	-0.14295	31	uniform	3	AFA
ENSG00000007255.6	TRAPPC6A	-0.142922	31	uniform	1	AFA
ENSG00000099910.12	KLHL22	-0.142875	25	uniform	2	AFA
ENSG00000152193.7	RNF219	-0.142589	31	distance	3	AFA
ENSG00000204599.10	TRIM39	-0.142482	31	uniform	1	AFA
ENSG00000100422.9	CERK	-0.141343	29	distance	3	AFA
ENSG00000134539.12	KLRD1	-0.140661	31	uniform	2	AFA
ENSG00000021574.7	SPAST	-0.140427	27	uniform	3	AFA
ENSG00000124767.6	GLO1	-0.140032	29	distance	1	AFA
ENSG00000139187.5	KLRG1	-0.137172	31	distance	1	AFA
ENSG00000155363.14	MOV10	-0.136785	31	uniform	2	AFA
ENSG00000196417.8	ZNF765	-0.13659	31	uniform	1	AFA
ENSG00000094880.6	CDC23	-0.136015	29	uniform	3	AFA
ENSG00000173744.12	AGFG1	-0.135237	27	uniform	2	AFA
ENSG00000051341.9	POLQ	-0.134994	31	uniform	1	AFA
ENSG00000167618.5	LAIR2	-0.13477	31	distance	3	AFA
ENSG00000172795.11	DCP2	-0.133946	29	uniform	1	AFA
ENSG00000196588.10	MKL1	-0.133313	25	distance	1	AFA
ENSG00000104522.11	TSTA3	-0.132612	27	uniform	1	AFA
ENSG00000104852.10	SNRNP70	-0.132094	29	uniform	3	AFA
ENSG00000109065.7	NAT9	-0.131848	29	distance	2	AFA
ENSG00000119953.7	SMNDC1	-0.131123	31	distance	1	AFA
ENSG00000153563.11	CD8A	-0.131111	25	distance	3	AFA
ENSG00000156671.7	SAMD8	-0.131033	25	uniform	3	AFA
ENSG00000146872.13	TLK2	-0.130935	29	uniform	3	AFA
ENSG00000168010.6	ATG16L2	-0.130327	31	distance	1	AFA
ENSG00000115271.6	GCA	-0.130295	31	uniform	2	AFA
ENSG00000085063.10	CD59	-0.130062	29	uniform	3	AFA
ENSG00000151500.10	THYN1	-0.129627	31	uniform	3	AFA
ENSG00000188322.4	SBK1	-0.129548	29	uniform	2	AFA
ENSG00000205336.7	GPR56	-0.128628	19	distance	3	AFA
ENSG00000242252.1	BGLAP	-0.128603	19	uniform	3	AFA
ENSG00000114383.5	TUSC2	-0.128257	29	uniform	1	AFA
ENSG00000165819.7	METTL3	-0.12802	31	uniform	3	AFA
ENSG00000011454.12	RABGAP1	-0.127914	27	uniform	2	AFA
ENSG00000169241.13	SLC50A1	-0.127352	29	uniform	1	AFA
ENSG00000100934.10	SEC23A	-0.127193	15	uniform	3	AFA
ENSG00000156802.8	ATAD2	-0.127053	31	uniform	3	AFA
ENSG00000166135.8	HIF1AN	-0.126713	31	uniform	2	AFA
ENSG00000113312.6	TTC1	-0.126107	31	uniform	3	AFA
ENSG00000000419.8	DPM1	-0.126103	29	uniform	3	AFA
ENSG00000182472.4	CAPN12	-0.125657	25	uniform	3	AFA
ENSG00000170385.9	SLC30A1	-0.125439	29	distance	2	AFA
ENSG00000105671.7	DDX49	-0.125263	27	uniform	2	AFA
ENSG00000158859.8	ADAMTS4	-0.12515	25	uniform	3	AFA
ENSG00000048991.12	R3HDM1	-0.125002	31	uniform	1	AFA
ENSG00000006831.9	ADIPOR2	-0.124807	25	uniform	1	AFA
ENSG00000164967.5	RPP25L	-0.124799	29	uniform	2	AFA
ENSG00000074621.9	SLC24A1	-0.124559	29	distance	1	AFA
ENSG00000132185.12	FCRLA	-0.124501	31	uniform	2	AFA
ENSG00000103253.13	HAGHL	-0.123491	31	uniform	2	AFA
ENSG00000117215.10	PLA2G2D	-0.123059	29	distance	1	AFA
ENSG00000111796.3	KLRB1	-0.123029	31	distance	1	AFA
ENSG00000203965.8	EFCAB7	-0.12265	31	uniform	1	AFA
ENSG00000168496.3	FEN1	-0.122525	23	distance	2	AFA
ENSG00000101350.6	KIF3B	-0.122401	27	uniform	1	AFA
ENSG00000196644.8	GPR89C	-0.122047	31	uniform	3	AFA
ENSG00000163625.11	WDFY3	-0.121425	31	uniform	1	AFA
ENSG00000177455.7	CD19	-0.121146	29	uniform	2	AFA
ENSG00000107175.6	CREB3	-0.121117	31	uniform	3	AFA
ENSG00000008516.12	MMP25	-0.121109	31	uniform	1	AFA
ENSG00000168591.11	TMUB2	-0.120728	31	uniform	3	AFA
ENSG00000162729.9	IGSF8	-0.120522	31	uniform	2	AFA
ENSG00000085511.15	MAP3K4	-0.120224	31	uniform	3	AFA
ENSG00000203896.5	LIME1	-0.120006	27	uniform	2	AFA
ENSG00000083312.13	TNPO1	-0.119766	31	uniform	1	AFA
ENSG00000188676.9	IDO2	-0.119537	31	uniform	3	AFA
ENSG00000167965.13	MLST8	-0.119503	29	uniform	2	AFA
ENSG00000074319.8	TSG101	-0.119481	31	uniform	1	AFA
ENSG00000066926.6	FECH	-0.118926	31	distance	1	AFA
ENSG00000125734.9	GPR108	-0.118798	31	uniform	3	AFA
ENSG00000169413.2	RNASE6	-0.11848	19	uniform	3	AFA
ENSG00000163257.6	DCAF16	-0.118279	31	uniform	3	AFA
ENSG00000099795.2	NDUFB7	-0.118248	31	uniform	1	AFA
ENSG00000168062.5	BATF2	-0.118082	31	uniform	2	AFA
ENSG00000122507.16	BBS9	-0.117641	29	distance	2	AFA
ENSG00000116918.9	TSNAX	-0.117319	19	distance	1	AFA
ENSG00000144233.5	AMMECR1L	-0.117028	29	uniform	3	AFA
ENSG00000128563.9	PRKRIP1	-0.117007	31	uniform	1	AFA
ENSG00000141720.7	PIP4K2B	-0.116943	31	distance	3	AFA
ENSG00000204569.5	PPP1R10	-0.116926	27	distance	1	AFA
ENSG00000138378.13	STAT4	-0.116918	31	uniform	1	AFA
ENSG00000144504.11	ANKMY1	-0.116854	31	uniform	3	AFA
ENSG00000144711.9	IQSEC1	-0.116601	25	distance	3	AFA
ENSG00000140995.12	DEF8	-0.116585	31	uniform	3	AFA
ENSG00000090060.13	PAPOLA	-0.116489	15	uniform	2	AFA
ENSG00000102879.11	CORO1A	-0.116211	29	uniform	1	AFA
ENSG00000171566.7	PLRG1	-0.116024	31	uniform	3	AFA
ENSG00000162298.12	SYVN1	-0.115997	31	uniform	3	AFA
ENSG00000170584.6	NUDCD2	-0.115835	15	distance	3	AFA
ENSG00000179833.3	SERTAD2	-0.115544	23	uniform	3	AFA
ENSG00000008853.12	RHOBTB2	-0.115299	31	distance	2	AFA
ENSG00000122497.13	NBPF14	-0.115147	27	uniform	3	AFA
ENSG00000037637.6	FBXO42	-0.114899	31	uniform	1	AFA
ENSG00000258659.2	TRIM34	-0.114857	31	uniform	3	AFA
ENSG00000027869.7	SH2D2A	-0.114565	31	uniform	3	AFA
ENSG00000186222.3	BLOC1S4	-0.114546	17	uniform	1	AFA
ENSG00000174306.17	ZHX3	-0.114545	19	distance	3	AFA
ENSG00000167460.10	TPM4	-0.114492	23	distance	1	AFA
ENSG00000111371.11	SLC38A1	-0.114326	29	uniform	3	AFA
ENSG00000150667.6	FSIP1	-0.114242	31	uniform	2	AFA
ENSG00000153064.7	BANK1	-0.113705	31	uniform	1	AFA
ENSG00000064102.10	ASUN	-0.113622	29	uniform	3	AFA
ENSG00000172197.9	MBOAT1	-0.113359	29	uniform	3	AFA
ENSG00000100453.8	GZMB	-0.113349	31	uniform	3	AFA
ENSG00000178096.8	BOLA1	-0.113253	23	distance	3	AFA
ENSG00000196214.6	ZNF766	-0.113146	29	uniform	3	AFA
ENSG00000184956.11	MUC6	-0.112879	21	distance	1	AFA
ENSG00000139921.8	TMX1	-0.112864	29	uniform	3	AFA
ENSG00000169231.8	THBS3	-0.11263	31	uniform	2	AFA
ENSG00000008294.16	SPAG9	-0.112492	31	uniform	1	AFA
ENSG00000116754.9	SRSF11	-0.112437	31	uniform	1	AFA
ENSG00000198785.4	GRIN3A	-0.11239	19	uniform	1	AFA
ENSG00000053524.7	MCF2L2	-0.112267	31	uniform	3	AFA
ENSG00000177463.11	NR2C2	-0.112033	23	uniform	1	AFA
ENSG00000133111.3	RFXAP	-0.112014	29	distance	3	AFA
ENSG00000136273.7	HUS1	-0.111838	25	uniform	1	AFA
ENSG00000205572.5	SERF1B	-0.111834	31	uniform	2	AFA
ENSG00000197124.7	ZNF682	-0.111668	23	uniform	1	AFA
ENSG00000116711.8	PLA2G4A	-0.111515	31	uniform	3	AFA
ENSG00000005007.8	UPF1	-0.111478	31	uniform	3	AFA
ENSG00000185019.12	UBOX5	-0.111384	31	uniform	3	AFA
ENSG00000005513.9	SOX8	-0.111295	29	uniform	3	AFA
ENSG00000163631.12	ALB	-0.11123	27	distance	1	AFA
ENSG00000120458.5	MSANTD2	-0.11123	31	uniform	1	AFA
ENSG00000099821.9	POLRMT	-0.110976	31	uniform	2	AFA
ENSG00000163882.5	POLR2H	-0.110884	31	uniform	1	AFA
ENSG00000100473.11	COCH	-0.11082	31	uniform	3	AFA
ENSG00000101365.16	IDH3B	-0.110707	23	uniform	3	AFA
ENSG00000137878.12	GCOM1	-0.110441	25	uniform	1	AFA
ENSG00000241106.2	HLA-DOB	-0.109972	17	distance	1	AFA
ENSG00000187531.9	SIRT7	-0.10988	31	uniform	3	AFA
ENSG00000065526.6	SPEN	-0.10982	27	uniform	3	AFA
ENSG00000172113.4	NME6	-0.109678	23	uniform	3	AFA
ENSG00000167657.7	DAPK3	-0.109613	31	distance	2	AFA
ENSG00000149658.13	YTHDF1	-0.109415	27	distance	1	AFA
ENSG00000213588.4	ZBTB9	-0.109337	31	uniform	3	AFA
ENSG00000156374.10	PCGF6	-0.109076	31	uniform	3	AFA
ENSG00000121940.11	CLCC1	-0.109033	17	uniform	1	AFA
ENSG00000121940.11	CLCC1	-0.109033	17	uniform	1	AFA
ENSG00000142765.13	SYTL1	-0.108499	31	uniform	1	AFA
ENSG00000163993.6	S100P	-0.108248	29	uniform	1	AFA
ENSG00000117625.9	RCOR3	-0.108158	25	distance	3	AFA
ENSG00000145388.9	METTL14	-0.107582	29	uniform	1	AFA
ENSG00000163517.10	HDAC11	-0.107578	31	uniform	1	AFA
ENSG00000165731.13	RET	-0.107409	17	uniform	3	AFA
ENSG00000198917.7	C9orf114	-0.107406	29	uniform	3	AFA
ENSG00000152439.8	ZNF773	-0.107321	31	uniform	3	AFA
ENSG00000008282.3	SYPL1	-0.107119	29	uniform	3	AFA
ENSG00000170627.5	GTSF1	-0.107092	31	uniform	3	AFA
ENSG00000170260.4	ZNF212	-0.107058	25	uniform	1	AFA
ENSG00000174276.5	ZNHIT2	-0.10697	31	uniform	1	AFA
ENSG00000198925.6	ATG9A	-0.106776	27	uniform	1	AFA
ENSG00000086475.10	SEPHS1	-0.106744	27	distance	1	AFA
ENSG00000152558.10	TMEM123	-0.106578	27	distance	3	AFA
ENSG00000096070.15	BRPF3	-0.106496	25	distance	3	AFA
ENSG00000008517.12	IL32	-0.106472	31	uniform	3	AFA
ENSG00000170604.3	IRF2BP1	-0.106372	13	uniform	1	AFA
ENSG00000158373.7	HIST1H2BD	-0.106307	29	uniform	1	AFA
ENSG00000164087.3	POC1A	-0.106261	23	uniform	3	AFA
ENSG00000141867.13	BRD4	-0.106192	31	uniform	2	AFA
ENSG00000197933.8	ZNF823	-0.106099	29	uniform	3	AFA
ENSG00000119655.4	NPC2	-0.106	31	distance	3	AFA
ENSG00000197262.8	CCL4L2	-0.105915	31	uniform	3	AFA
ENSG00000144840.4	RABL3	-0.105888	29	uniform	1	AFA
ENSG00000186501.9	TMEM222	-0.105853	31	distance	1	AFA
ENSG00000167395.10	ZNF646	-0.105751	29	uniform	1	AFA
ENSG00000119801.8	YPEL5	-0.105661	23	uniform	1	AFA
ENSG00000105369.5	CD79A	-0.105397	31	uniform	2	AFA
ENSG00000125870.6	SNRPB2	-0.105247	25	uniform	1	AFA
ENSG00000130511.10	SSBP4	-0.105209	19	uniform	3	AFA
ENSG00000121064.8	SCPEP1	-0.1052	31	uniform	3	AFA
ENSG00000120334.11	CENPL	-0.105172	31	uniform	3	AFA
ENSG00000107443.11	CCNJ	-0.105171	31	uniform	1	AFA
ENSG00000146833.11	TRIM4	-0.105144	31	distance	1	AFA
ENSG00000104998.2	IL27RA	-0.105039	29	uniform	3	AFA
ENSG00000167674.10	HDGFRP2	-0.105034	29	uniform	1	AFA
ENSG00000143878.8	RHOB	-0.10491	31	uniform	1	AFA
ENSG00000122299.7	ZC3H7A	-0.104883	31	uniform	3	AFA
ENSG00000133243.4	BTBD2	-0.104854	27	uniform	3	AFA
ENSG00000196233.7	LCOR	-0.104798	31	uniform	2	AFA
ENSG00000147457.9	CHMP7	-0.104746	31	uniform	1	AFA
ENSG00000135070.9	ISCA1	-0.10453	31	uniform	3	AFA
ENSG00000204463.8	BAG6	-0.10451	31	distance	1	AFA
ENSG00000173473.6	SMARCC1	-0.104278	25	uniform	2	AFA
ENSG00000213463.3	SYNJ2BP	-0.104216	31	distance	1	AFA
ENSG00000175324.5	LSM1	-0.104147	31	distance	1	AFA
ENSG00000162613.12	FUBP1	-0.104135	15	distance	1	AFA
ENSG00000141506.9	PIK3R5	-0.103946	27	uniform	3	AFA
ENSG00000185565.6	LSAMP	-0.103899	31	distance	3	AFA
ENSG00000105879.6	CBLL1	-0.103872	31	distance	2	AFA
ENSG00000100450.8	GZMH	-0.103869	29	uniform	1	AFA
ENSG00000080007.6	DDX43	-0.103661	31	uniform	3	AFA
ENSG00000185813.6	PCYT2	-0.103644	23	distance	3	AFA
ENSG00000115053.11	NCL	-0.103624	31	uniform	2	AFA
ENSG00000165813.12	C10orf118	-0.103369	31	uniform	2	AFA
ENSG00000179943.6	FIZ1	-0.103246	31	uniform	3	AFA
ENSG00000134109.6	EDEM1	-0.103065	27	uniform	1	AFA
ENSG00000171163.11	ZNF692	-0.103041	31	uniform	1	AFA
ENSG00000165821.7	SALL2	-0.102895	25	distance	3	AFA
ENSG00000103415.7	HMOX2	-0.10284	31	uniform	3	AFA
ENSG00000162086.10	ZNF75A	-0.102704	31	distance	3	AFA
ENSG00000174886.8	NDUFA11	-0.102308	25	uniform	3	AFA
ENSG00000011275.14	RNF216	-0.102282	31	uniform	1	AFA
ENSG00000180263.9	FGD6	-0.102225	31	uniform	1	AFA
ENSG00000175697.6	GPR156	-0.102052	31	distance	2	AFA
ENSG00000100938.13	GMPR2	-0.101962	29	uniform	3	AFA
ENSG00000118894.10	FAM86A	-0.101818	29	uniform	1	AFA
ENSG00000187959.5	CPSF4L	-0.101632	29	uniform	1	AFA
ENSG00000181222.10	POLR2A	-0.1016	27	uniform	1	AFA
ENSG00000095319.10	NUP188	-0.10149	25	uniform	2	AFA
ENSG00000184402.10	SS18L1	-0.101423	31	uniform	1	AFA
ENSG00000074842.3	C19orf10	-0.101384	25	uniform	3	AFA
ENSG00000137845.10	ADAM10	-0.101349	31	uniform	3	AFA
ENSG00000213347.6	MXD3	-0.101252	31	distance	1	AFA
ENSG00000165898.9	ISCA2	-0.101193	29	distance	2	AFA
ENSG00000253729.3	PRKDC	-0.101177	23	uniform	3	AFA
ENSG00000196141.7	SPATS2L	-0.101	23	uniform	3	AFA
ENSG00000163346.12	PBXIP1	-0.100961	31	uniform	2	AFA
ENSG00000248871.1	TNFSF12-TNFSF13	-0.100919	31	distance	1	AFA
ENSG00000137842.2	TMEM62	-0.100743	29	distance	3	AFA
ENSG00000166326.5	TRIM44	-0.100672	31	uniform	3	AFA
ENSG00000111266.4	DUSP16	-0.100645	31	uniform	3	AFA
ENSG00000166510.9	CCDC68	-0.10062	15	uniform	1	AFA
ENSG00000162419.8	GMEB1	-0.100582	31	distance	1	AFA
ENSG00000203747.5	FCGR3A	-0.100571	31	distance	3	AFA
ENSG00000150712.6	MTMR12	-0.100551	29	uniform	1	AFA
ENSG00000096063.10	SRPK1	-0.100496	17	uniform	3	AFA
ENSG00000136888.6	ATP6V1G1	-0.10048	31	uniform	1	AFA
ENSG00000140521.7	POLG	-0.10047	19	uniform	3	AFA
ENSG00000148346.7	LCN2	-0.100319	25	uniform	2	AFA
ENSG00000135390.13	ATP5G2	-0.100242	29	uniform	2	AFA
ENSG00000127419.12	TMEM175	-0.100222	13	uniform	2	AFA
ENSG00000136485.10	DCAF7	-0.100163	23	uniform	1	AFA
ENSG00000186265.5	BTLA	-0.100153	31	distance	1	AFA
ENSG00000267796.3	LIN37	-0.100101	29	uniform	2	AFA
ENSG00000158985.9	CDC42SE2	-0.100083	31	distance	3	AFA
ENSG00000187742.10	SECISBP2	-0.0999775	23	uniform	1	AFA
ENSG00000072858.6	SIDT1	-0.0999205	31	uniform	1	AFA
ENSG00000186020.8	ZNF529	-0.099468	31	uniform	3	AFA
ENSG00000104731.9	KLHDC4	-0.0994557	29	uniform	1	AFA
ENSG00000173933.15	RBM4	-0.0993106	15	uniform	3	AFA
ENSG00000070614.10	NDST1	-0.0993025	31	distance	3	AFA
ENSG00000116035.2	VAX2	-0.0992407	31	uniform	1	AFA
ENSG00000066117.10	SMARCD1	-0.0992231	29	distance	2	AFA
ENSG00000238243.2	OR2W3	-0.0990526	31	uniform	3	AFA
ENSG00000108061.7	SHOC2	-0.0990037	23	uniform	1	AFA
ENSG00000161970.8	RPL26	-0.0989456	31	distance	1	AFA
ENSG00000083520.10	DIS3	-0.0988711	25	uniform	2	AFA
ENSG00000147604.9	RPL7	-0.0988158	29	uniform	1	AFA
ENSG00000185215.4	TNFAIP2	-0.0987965	23	uniform	1	AFA
ENSG00000136044.7	APPL2	-0.0987286	31	distance	3	AFA
ENSG00000174231.12	PRPF8	-0.0986775	23	uniform	3	AFA
ENSG00000125149.7	C16orf70	-0.0986743	31	uniform	1	AFA
ENSG00000128203.6	ASPHD2	-0.0986559	27	uniform	1	AFA
ENSG00000131323.10	TRAF3	-0.0984929	29	uniform	3	AFA
ENSG00000141499.12	WRAP53	-0.0982128	25	uniform	1	AFA
ENSG00000131848.5	ZSCAN5A	-0.098175	31	uniform	1	AFA
ENSG00000161570.4	CCL5	-0.0980603	31	uniform	3	AFA
ENSG00000116497.13	S100PBP	-0.0980345	29	distance	3	AFA
ENSG00000081041.8	CXCL2	-0.0978105	29	uniform	1	AFA
ENSG00000105722.5	ERF	-0.0977555	31	distance	1	AFA
ENSG00000092929.7	UNC13D	-0.0976987	31	distance	2	AFA
ENSG00000116478.7	HDAC1	-0.0976316	31	uniform	2	AFA
ENSG00000105371.8	ICAM4	-0.0975963	11	uniform	3	AFA
ENSG00000089775.6	ZBTB25	-0.097411	31	distance	3	AFA
ENSG00000009307.11	CSDE1	-0.0973429	31	uniform	3	AFA
ENSG00000128311.9	TST	-0.0972375	29	uniform	3	AFA
ENSG00000162413.12	KLHL21	-0.0971036	31	uniform	3	AFA
ENSG00000109787.8	KLF3	-0.0970189	31	distance	1	AFA
ENSG00000178226.6	PRSS36	-0.0969962	31	uniform	2	AFA
ENSG00000168724.10	DNAJC21	-0.0969688	29	uniform	2	AFA
ENSG00000124391.4	IL17C	-0.0968486	31	uniform	1	AFA
ENSG00000177143.3	CETN1	-0.0967073	11	distance	1	AFA
ENSG00000147862.10	NFIB	-0.096504	31	uniform	2	AFA
ENSG00000103429.6	BFAR	-0.0964676	31	uniform	1	AFA
ENSG00000182372.6	CLN8	-0.0962484	31	uniform	2	AFA
ENSG00000197448.9	GSTK1	-0.0962377	29	uniform	3	AFA
ENSG00000166949.11	SMAD3	-0.0961696	21	uniform	3	AFA
ENSG00000167112.7	TRUB2	-0.0959649	31	uniform	3	AFA
ENSG00000101558.9	VAPA	-0.0959432	31	uniform	3	AFA
ENSG00000121848.8	RNF115	-0.0959204	15	uniform	1	AFA
ENSG00000196821.5	C6orf106	-0.095869	31	uniform	3	AFA
ENSG00000178951.4	ZBTB7A	-0.0957708	31	uniform	1	AFA
ENSG00000136783.9	NIPSNAP3A	-0.0956342	31	distance	1	AFA
ENSG00000109118.9	PHF12	-0.0955951	31	uniform	1	AFA
ENSG00000116857.11	TMEM9	-0.0954334	27	distance	1	AFA
ENSG00000164256.5	PRDM9	-0.0953956	31	uniform	2	AFA
ENSG00000112218.7	GPR63	-0.0953847	31	uniform	3	AFA
ENSG00000148335.10	NTMT1	-0.0953739	31	uniform	1	AFA
ENSG00000103042.4	SLC38A7	-0.0953319	21	uniform	3	AFA
ENSG00000086065.9	CHMP5	-0.0952532	31	uniform	3	AFA
ENSG00000188747.4	NOXA1	-0.0952032	31	distance	2	AFA
ENSG00000133773.7	CCDC59	-0.0951578	31	distance	3	AFA
ENSG00000101132.5	PFDN4	-0.0951523	31	distance	1	AFA
ENSG00000148481.9	FAM188A	-0.0951346	31	uniform	1	AFA
ENSG00000172663.4	TMEM134	-0.0949855	27	uniform	2	AFA
ENSG00000187051.4	RPS19BP1	-0.0948596	31	uniform	2	AFA
ENSG00000184232.4	OAF	-0.0948154	31	uniform	1	AFA
ENSG00000162511.7	LAPTM5	-0.0947824	31	uniform	1	AFA
ENSG00000152795.13	HNRNPDL	-0.0947235	31	distance	3	AFA
ENSG00000185905.3	C16orf54	-0.0945107	29	uniform	3	AFA
ENSG00000162496.4	DHRS3	-0.094378	15	uniform	2	AFA
ENSG00000143514.12	TP53BP2	-0.0943744	29	uniform	3	AFA
ENSG00000123297.12	TSFM	-0.0943625	23	distance	3	AFA
ENSG00000008118.5	CAMK1G	-0.0943268	27	uniform	1	AFA
ENSG00000189013.9	KIR2DL4	-0.0942888	29	distance	1	AFA
ENSG00000088247.11	KHSRP	-0.0942717	13	distance	1	AFA
ENSG00000175906.4	ARL4D	-0.0942633	19	uniform	3	AFA
ENSG00000127528.5	KLF2	-0.0942536	31	uniform	2	AFA
ENSG00000134744.9	ZCCHC11	-0.0941492	31	distance	3	AFA
ENSG00000069493.9	CLEC2D	-0.094058	17	distance	3	AFA
ENSG00000058272.11	PPP1R12A	-0.0939935	27	distance	3	AFA
ENSG00000099991.12	CABIN1	-0.0939102	31	uniform	2	AFA
ENSG00000183117.13	CSMD1	-0.0938062	31	uniform	3	AFA
ENSG00000175073.7	VCPIP1	-0.0937884	27	uniform	1	AFA
ENSG00000149932.12	TMEM219	-0.0937767	31	uniform	3	AFA
ENSG00000087460.18	GNAS	-0.0937737	31	uniform	3	AFA
ENSG00000145907.10	G3BP1	-0.0937634	31	uniform	3	AFA
ENSG00000131469.8	RPL27	-0.0937583	31	uniform	1	AFA
ENSG00000143493.8	INTS7	-0.093707	31	uniform	1	AFA
ENSG00000106692.9	FKTN	-0.0935772	21	distance	2	AFA
ENSG00000159352.11	PSMD4	-0.0935337	31	uniform	1	AFA
ENSG00000011114.10	BTBD7	-0.0935273	31	distance	3	AFA
ENSG00000164082.10	GRM2	-0.0934546	31	uniform	3	AFA
ENSG00000138777.15	PPA2	-0.0934473	31	uniform	3	AFA
ENSG00000197249.8	SERPINA1	-0.0932542	29	distance	1	AFA
ENSG00000166446.9	CDYL2	-0.0931792	31	uniform	2	AFA
ENSG00000182952.4	HMGN4	-0.0930489	31	distance	1	AFA
ENSG00000100296.9	THOC5	-0.0930016	29	uniform	3	AFA
ENSG00000197019.4	SERTAD1	-0.0929824	21	uniform	3	AFA
ENSG00000137404.10	NRM	-0.0929562	23	uniform	3	AFA
ENSG00000188229.5	TUBB4B	-0.0927102	31	uniform	2	AFA
ENSG00000145901.10	TNIP1	-0.0926397	29	distance	3	AFA
ENSG00000121957.7	GPSM2	-0.0926246	31	uniform	2	AFA
ENSG00000009830.7	POMT2	-0.0926107	31	uniform	3	AFA
ENSG00000142178.7	SIK1	-0.0925547	21	uniform	3	AFA
ENSG00000111011.13	RSRC2	-0.0925521	29	distance	1	AFA
ENSG00000159917.10	ZNF235	-0.0925272	31	uniform	2	AFA
ENSG00000171476.17	HOPX	-0.0923787	31	uniform	2	AFA
ENSG00000070371.11	CLTCL1	-0.0923741	29	uniform	1	AFA
ENSG00000197747.4	S100A10	-0.0923678	31	uniform	3	AFA
ENSG00000232810.3	TNF	-0.0922342	29	uniform	3	AFA
ENSG00000150551.10	LYPD1	-0.0921107	21	uniform	3	AFA
ENSG00000112078.9	KCTD20	-0.0921042	31	distance	3	AFA
ENSG00000141428.12	C18orf21	-0.0920877	21	uniform	1	AFA
ENSG00000137210.9	TMEM14B	-0.0920156	25	uniform	1	AFA
ENSG00000039650.5	PNKP	-0.0918687	31	uniform	2	AFA
ENSG00000170915.8	PAQR8	-0.0918547	19	uniform	1	AFA
ENSG00000162073.9	PAQR4	-0.091851	31	distance	1	AFA
ENSG00000185304.12	RGPD2	-0.0918285	31	uniform	1	AFA
ENSG00000140743.3	CDR2	-0.0917719	31	uniform	2	AFA
ENSG00000085721.8	RRN3	-0.0917425	31	uniform	1	AFA
ENSG00000092964.12	DPYSL2	-0.0917179	31	distance	2	AFA
ENSG00000171700.9	RGS19	-0.0916774	31	distance	3	AFA
ENSG00000241553.7	ARPC4	-0.0916758	31	uniform	2	AFA
ENSG00000114735.5	HEMK1	-0.0916592	21	uniform	1	AFA
ENSG00000100124.7	ANKRD54	-0.0916464	31	uniform	1	AFA
ENSG00000067248.5	DHX29	-0.0916276	29	distance	1	AFA
ENSG00000078699.16	CBFA2T2	-0.0916077	31	distance	1	AFA
ENSG00000034713.3	GABARAPL2	-0.0914968	19	distance	1	AFA
ENSG00000171954.7	CYP4F22	-0.0914903	23	distance	2	AFA
ENSG00000119523.8	ALG2	-0.0914116	31	uniform	2	AFA
ENSG00000148688.9	RPP30	-0.0913463	31	uniform	1	AFA
ENSG00000156804.3	FBXO32	-0.0913438	29	uniform	1	AFA
ENSG00000176340.3	COX8A	-0.0913216	31	uniform	2	AFA
ENSG00000161677.7	JOSD2	-0.0912367	19	uniform	2	AFA
ENSG00000172893.11	DHCR7	-0.0912259	23	distance	1	AFA
ENSG00000143624.9	INTS3	-0.0911371	31	uniform	2	AFA
ENSG00000170734.7	POLH	-0.0910403	31	uniform	3	AFA
ENSG00000231500.2	RPS18	-0.0910388	31	uniform	3	AFA
ENSG00000175482.4	POLD4	-0.0909472	31	uniform	1	AFA
ENSG00000106070.13	GRB10	-0.0909352	31	uniform	3	AFA
ENSG00000120306.5	CYSTM1	-0.0909166	19	distance	1	AFA
ENSG00000132819.12	RBM38	-0.0908983	31	distance	3	AFA
ENSG00000240682.5	ISY1	-0.0908913	21	uniform	3	AFA
ENSG00000205089.3	CCNI2	-0.0908901	27	uniform	3	AFA
ENSG00000130561.12	SAG	-0.0908853	27	uniform	2	AFA
ENSG00000111142.9	METAP2	-0.0908593	31	uniform	2	AFA
ENSG00000157020.13	SEC13	-0.0908381	31	uniform	1	AFA
ENSG00000198492.10	YTHDF2	-0.0906695	31	uniform	3	AFA
ENSG00000148411.3	NACC2	-0.0906686	21	uniform	1	AFA
ENSG00000010539.7	ZNF200	-0.0906642	31	uniform	3	AFA
ENSG00000168434.8	COG7	-0.0906527	31	uniform	2	AFA
ENSG00000157978.7	LDLRAP1	-0.0905872	31	uniform	1	AFA
ENSG00000116698.16	SMG7	-0.0905084	29	distance	3	AFA
ENSG00000164066.7	INTU	-0.0903895	27	distance	1	AFA
ENSG00000174282.7	ZBTB4	-0.0900605	27	distance	3	AFA
ENSG00000181915.3	ADO	-0.0900555	31	uniform	2	AFA
ENSG00000120705.8	ETF1	-0.0900507	29	uniform	2	AFA
ENSG00000075886.10	TUBA3D	-0.0900322	31	uniform	2	AFA
ENSG00000136770.6	DNAJC1	-0.0900028	31	uniform	2	AFA
ENSG00000163516.9	ANKZF1	-0.0899017	31	uniform	2	AFA
ENSG00000116741.6	RGS2	-0.0899009	29	uniform	3	AFA
ENSG00000137171.10	KLC4	-0.0898754	31	uniform	1	AFA
ENSG00000065883.10	CDK13	-0.0898239	31	distance	1	AFA
ENSG00000000971.11	CFH	-0.0897867	23	uniform	1	AFA
ENSG00000167637.12	ZNF283	-0.0897585	27	uniform	2	AFA
ENSG00000175264.3	CHST1	-0.0897445	27	uniform	3	AFA
ENSG00000119616.7	FCF1	-0.0897003	31	uniform	3	AFA
ENSG00000146858.7	ZC3HAV1L	-0.089637	31	distance	2	AFA
ENSG00000138593.4	SECISBP2L	-0.0896243	31	uniform	1	AFA
ENSG00000132003.5	ZSWIM4	-0.0894882	31	uniform	1	AFA
ENSG00000177889.5	UBE2N	-0.0893929	29	uniform	3	AFA
ENSG00000166889.13	PATL1	-0.0893171	29	distance	1	AFA
ENSG00000159140.13	SON	-0.0892937	31	uniform	3	AFA
ENSG00000203791.9	METTL10	-0.0892256	31	distance	2	AFA
ENSG00000144026.7	ZNF514	-0.0891986	17	uniform	1	AFA
ENSG00000141569.6	TRIM65	-0.089196	31	uniform	3	AFA
ENSG00000100721.6	TCL1A	-0.0890839	25	uniform	1	AFA
ENSG00000138279.10	ANXA7	-0.0890679	31	uniform	2	AFA
ENSG00000179598.5	PLD6	-0.0890067	31	distance	1	AFA
ENSG00000256872.1	NOL12	-0.0889545	31	distance	3	AFA
ENSG00000164129.7	NPY5R	-0.0887964	31	uniform	2	AFA
ENSG00000108244.12	KRT23	-0.0887944	31	uniform	2	AFA
ENSG00000119782.9	FKBP1B	-0.0887846	27	distance	1	AFA
ENSG00000123364.3	HOXC13	-0.0886796	29	distance	3	AFA
ENSG00000198758.6	EPS8L3	-0.0886356	29	distance	3	AFA
ENSG00000128309.12	MPST	-0.0886279	29	uniform	1	AFA
ENSG00000109536.7	FRG1	-0.0885746	25	distance	2	AFA
ENSG00000130653.11	PNPLA7	-0.0884297	31	uniform	1	AFA
ENSG00000004059.6	ARF5	-0.0882837	25	distance	1	AFA
ENSG00000225830.6	ERCC6	-0.0882625	29	uniform	3	AFA
ENSG00000172738.7	TMEM217	-0.0882071	23	uniform	3	AFA
ENSG00000133316.11	WDR74	-0.0881965	31	distance	1	AFA
ENSG00000164405.6	UQCRQ	-0.0881934	31	distance	1	AFA
ENSG00000137221.10	TJAP1	-0.0881057	31	distance	1	AFA
ENSG00000123066.3	MED13L	-0.0881023	31	uniform	1	AFA
ENSG00000254726.2	MEX3A	-0.0880878	31	distance	3	AFA
ENSG00000187555.10	USP7	-0.0880464	21	uniform	3	AFA
ENSG00000162244.6	RPL29	-0.0880129	31	uniform	1	AFA
ENSG00000159055.3	MIS18A	-0.0880121	31	uniform	1	AFA
ENSG00000084073.4	ZMPSTE24	-0.0879763	25	uniform	1	AFA
ENSG00000136319.7	TTC5	-0.0879688	31	distance	2	AFA
ENSG00000125144.9	MT1G	-0.0879466	29	uniform	1	AFA
ENSG00000169926.5	KLF13	-0.0878119	31	uniform	2	AFA
ENSG00000099942.8	CRKL	-0.0878043	23	distance	3	AFA
ENSG00000186575.13	NF2	-0.0877932	31	distance	1	AFA
ENSG00000010379.11	SLC6A13	-0.0877654	21	distance	1	AFA
ENSG00000132357.9	CARD6	-0.0877327	27	uniform	1	AFA
ENSG00000113396.8	SLC27A6	-0.0876853	29	uniform	2	AFA
ENSG00000182473.16	EXOC7	-0.0875385	27	distance	1	AFA
ENSG00000142731.6	PLK4	-0.0874788	31	distance	2	AFA
ENSG00000197785.9	ATAD3A	-0.0874345	31	uniform	3	AFA
ENSG00000221978.7	CCNL2	-0.0874181	27	uniform	3	AFA
ENSG00000205358.3	MT1H	-0.0873933	29	uniform	1	AFA
ENSG00000108039.13	XPNPEP1	-0.0873867	31	distance	1	AFA
ENSG00000198824.4	CHAMP1	-0.0873154	31	uniform	3	AFA
ENSG00000042088.9	TDP1	-0.0873046	31	uniform	2	AFA
ENSG00000134470.15	IL15RA	-0.0872782	27	uniform	3	AFA
ENSG00000077984.4	CST7	-0.0872591	31	distance	3	AFA
ENSG00000107140.11	TESK1	-0.0872554	29	uniform	2	AFA
ENSG00000171827.6	ZNF570	-0.0872259	31	uniform	2	AFA
ENSG00000203814.5	HIST2H2BF	-0.0872174	25	uniform	1	AFA
ENSG00000090971.4	NAT14	-0.0871698	27	uniform	1	AFA
ENSG00000140983.8	RHOT2	-0.087159	29	uniform	3	AFA
ENSG00000121966.6	CXCR4	-0.0871061	17	uniform	1	AFA
ENSG00000137822.8	TUBGCP4	-0.0870963	29	uniform	3	AFA
ENSG00000083099.6	LYRM2	-0.0870679	21	distance	3	AFA
ENSG00000166188.2	ZNF319	-0.0870536	29	uniform	3	AFA
ENSG00000183808.7	RBM12B	-0.087017	31	uniform	1	AFA
ENSG00000163606.6	CD200R1	-0.08694	29	distance	3	AFA
ENSG00000179774.7	ATOH7	-0.0868901	31	uniform	3	AFA
ENSG00000143436.6	MRPL9	-0.0868658	31	uniform	3	AFA
ENSG00000147684.3	NDUFB9	-0.0867846	29	uniform	1	AFA
ENSG00000068001.9	HYAL2	-0.0867202	31	uniform	1	AFA
ENSG00000145293.10	ENOPH1	-0.086585	31	uniform	2	AFA
ENSG00000148288.7	GBGT1	-0.0865109	29	uniform	2	AFA
ENSG00000130489.8	SCO2	-0.0864825	27	distance	3	AFA
ENSG00000146830.9	GIGYF1	-0.0864272	31	uniform	3	AFA
ENSG00000108272.9	DHRS11	-0.0864241	23	distance	3	AFA
ENSG00000177511.5	ST8SIA3	-0.0863471	31	uniform	1	AFA
ENSG00000120686.7	UFM1	-0.0863359	31	uniform	1	AFA
ENSG00000145012.8	LPP	-0.0862764	23	distance	1	AFA
ENSG00000178789.4	CD300LB	-0.0862177	29	distance	3	AFA
ENSG00000241697.3	TMEFF1	-0.0861784	27	uniform	1	AFA
ENSG00000100678.14	SLC8A3	-0.0861606	31	uniform	3	AFA
ENSG00000131773.9	KHDRBS3	-0.0860841	17	uniform	2	AFA
ENSG00000188283.7	ZNF383	-0.0860381	23	uniform	1	AFA
ENSG00000007376.3	RPUSD1	-0.0859932	31	uniform	2	AFA
ENSG00000215440.7	NPEPL1	-0.0859454	31	uniform	2	AFA
ENSG00000174007.7	CEP19	-0.0859295	15	distance	1	AFA
ENSG00000120533.8	ENY2	-0.0858619	29	uniform	2	AFA
ENSG00000076108.7	BAZ2A	-0.0857811	29	uniform	3	AFA
ENSG00000165006.9	UBAP1	-0.0856615	27	uniform	1	AFA
ENSG00000063046.13	EIF4B	-0.0855222	31	uniform	2	AFA
ENSG00000053108.12	FSTL4	-0.0855097	31	uniform	3	AFA
ENSG00000203668.1	CHML	-0.0854399	31	uniform	3	AFA
ENSG00000152253.4	SPC25	-0.0854304	29	uniform	3	AFA
ENSG00000068697.6	LAPTM4A	-0.0854094	19	uniform	2	AFA
ENSG00000159322.13	ADPGK	-0.085384	31	uniform	1	AFA
ENSG00000100575.9	TIMM9	-0.0853712	29	uniform	1	AFA
ENSG00000160767.16	FAM189B	-0.0853476	31	uniform	2	AFA
ENSG00000115524.10	SF3B1	-0.0853154	29	uniform	3	AFA
ENSG00000100612.9	DHRS7	-0.0853124	31	uniform	3	AFA
ENSG00000138138.9	ATAD1	-0.085286	31	distance	1	AFA
ENSG00000073169.9	RP3-402G11.5	-0.0852366	27	distance	1	AFA
ENSG00000112578.5	BYSL	-0.0851723	31	uniform	2	AFA
ENSG00000141101.8	NOB1	-0.0851347	31	uniform	2	AFA
ENSG00000158062.16	UBXN11	-0.085052	31	distance	2	AFA
ENSG00000152422.11	XRCC4	-0.0848842	21	uniform	3	AFA
ENSG00000127580.11	WDR24	-0.0848384	31	uniform	3	AFA
ENSG00000214022.7	REPIN1	-0.0848321	25	distance	1	AFA
ENSG00000106028.6	SSBP1	-0.0848274	25	distance	1	AFA
ENSG00000164463.8	CREBRF	-0.0847547	31	uniform	1	AFA
ENSG00000104973.10	MED25	-0.0847535	31	uniform	1	AFA
ENSG00000069702.6	TGFBR3	-0.0847219	19	uniform	3	AFA
ENSG00000161526.10	SAP30BP	-0.0847051	21	uniform	3	AFA
ENSG00000144848.6	ATG3	-0.0846644	31	uniform	3	AFA
ENSG00000130005.7	GAMT	-0.0846268	31	uniform	1	AFA
ENSG00000151623.10	NR3C2	-0.0845637	31	uniform	2	AFA
ENSG00000149792.4	MRPL49	-0.0845292	31	distance	3	AFA
ENSG00000144736.9	SHQ1	-0.0845197	31	uniform	1	AFA
ENSG00000138398.11	PPIG	-0.0845163	25	uniform	1	AFA
ENSG00000196357.7	ZNF565	-0.084508	31	uniform	3	AFA
ENSG00000177225.12	PDDC1	-0.084435	29	uniform	1	AFA
ENSG00000075218.14	GTSE1	-0.0844262	31	uniform	1	AFA
ENSG00000005486.12	RHBDD2	-0.0843916	31	distance	1	AFA
ENSG00000160714.5	UBE2Q1	-0.0843043	21	distance	1	AFA
ENSG00000165732.8	DDX21	-0.0842696	31	uniform	3	AFA
ENSG00000095066.7	HOOK2	-0.0842316	31	uniform	1	AFA
ENSG00000184056.10	VPS33B	-0.0841725	11	distance	1	AFA
ENSG00000050748.12	MAPK9	-0.0841395	31	distance	3	AFA
ENSG00000123091.4	RNF11	-0.0841129	31	uniform	3	AFA
ENSG00000197568.9	HHLA3	-0.0841115	21	uniform	3	AFA
ENSG00000139636.11	LMBR1L	-0.0841086	29	uniform	1	AFA
ENSG00000117475.9	BLZF1	-0.0839894	19	distance	2	AFA
ENSG00000104671.3	DCTN6	-0.0839459	31	uniform	2	AFA
ENSG00000104885.12	DOT1L	-0.0838505	21	uniform	2	AFA
ENSG00000134046.7	MBD2	-0.0836746	31	uniform	1	AFA
ENSG00000149480.2	MTA2	-0.0835613	23	uniform	3	AFA
ENSG00000059804.11	SLC2A3	-0.0835564	27	distance	1	AFA
ENSG00000166428.8	PLD4	-0.0835094	27	uniform	3	AFA
ENSG00000167286.5	CD3D	-0.0834994	21	uniform	3	AFA
ENSG00000088986.6	DYNLL1	-0.0834485	31	uniform	1	AFA
ENSG00000108700.4	CCL8	-0.0834141	17	uniform	1	AFA
ENSG00000129353.10	SLC44A2	-0.0834101	29	uniform	3	AFA
ENSG00000105672.10	ETV2	-0.0833913	29	uniform	1	AFA
ENSG00000186104.6	CYP2R1	-0.0833611	31	uniform	1	AFA
ENSG00000238227.3	C9orf69	-0.083342	31	distance	3	AFA
ENSG00000137441.7	FGFBP2	-0.0833095	31	distance	1	AFA
ENSG00000137817.12	PARP6	-0.0833084	31	uniform	1	AFA
ENSG00000177030.12	DEAF1	-0.0832121	31	uniform	1	AFA
ENSG00000162407.8	PPAP2B	-0.083138	25	uniform	2	AFA
ENSG00000224470.2	ATXN1L	-0.0831379	31	uniform	3	AFA
ENSG00000177600.4	RPLP2	-0.0831331	31	uniform	3	AFA
ENSG00000182899.10	RPL35A	-0.0831122	31	uniform	3	AFA
ENSG00000160318.2	CLDND2	-0.0830677	31	uniform	1	AFA
ENSG00000150347.10	ARID5B	-0.082926	23	distance	3	AFA
ENSG00000108587.10	GOSR1	-0.0829087	29	uniform	2	AFA
ENSG00000132002.3	DNAJB1	-0.0828737	27	uniform	1	AFA
ENSG00000122435.5	TRMT13	-0.0828544	31	uniform	1	AFA
ENSG00000105650.16	PDE4C	-0.0828503	31	uniform	2	AFA
ENSG00000172053.10	QARS	-0.0827939	31	distance	2	AFA
ENSG00000125657.3	TNFSF9	-0.0827842	31	uniform	1	AFA
ENSG00000183979.7	NPB	-0.0827522	29	uniform	1	AFA
ENSG00000144802.7	NFKBIZ	-0.0827281	29	uniform	3	AFA
ENSG00000128607.9	KLHDC10	-0.0827015	29	uniform	2	AFA
ENSG00000170631.10	ZNF16	-0.082572	25	distance	1	AFA
ENSG00000138041.11	SMEK2	-0.0825477	29	uniform	2	AFA
ENSG00000168566.11	SNRNP48	-0.0825454	31	uniform	1	AFA
ENSG00000158793.9	NIT1	-0.0825372	29	distance	3	AFA
ENSG00000114416.13	FXR1	-0.0824876	31	uniform	3	AFA
ENSG00000115504.10	EHBP1	-0.0824643	11	uniform	3	AFA
ENSG00000012061.11	ERCC1	-0.0824613	19	distance	2	AFA
ENSG00000198700.5	IPO9	-0.0824447	31	uniform	3	AFA
ENSG00000137078.4	SIT1	-0.0824315	23	distance	1	AFA
ENSG00000124299.8	PEPD	-0.0823725	31	uniform	2	AFA
ENSG00000164180.9	TMEM161B	-0.0823221	27	uniform	1	AFA
ENSG00000196363.4	WDR5	-0.0823058	31	uniform	3	AFA
ENSG00000063241.3	ISOC2	-0.082278	31	uniform	3	AFA
ENSG00000133619.13	KRBA1	-0.0822733	29	uniform	2	AFA
ENSG00000100836.6	PABPN1	-0.082233	27	uniform	3	AFA
ENSG00000166974.8	MAPRE2	-0.0821481	17	uniform	3	AFA
ENSG00000163214.16	DHX57	-0.0821051	31	uniform	1	AFA
ENSG00000174123.6	TLR10	-0.0820832	19	uniform	1	AFA
ENSG00000185015.3	CA13	-0.082077	31	uniform	2	AFA
ENSG00000134248.9	LAMTOR5	-0.0820478	11	uniform	1	AFA
ENSG00000137274.8	BPHL	-0.0820232	31	distance	3	AFA
ENSG00000074370.13	ATP2A3	-0.0819976	29	uniform	1	AFA
ENSG00000173281.4	PPP1R3B	-0.0819354	19	uniform	3	AFA
ENSG00000099917.13	MED15	-0.081881	31	uniform	2	AFA
ENSG00000105821.10	DNAJC2	-0.0818791	31	uniform	2	AFA
ENSG00000084072.12	PPIE	-0.0818706	27	uniform	3	AFA
ENSG00000152779.12	SLC16A12	-0.0818389	31	distance	2	AFA
ENSG00000178585.10	CTNNBIP1	-0.0818303	21	distance	3	AFA
ENSG00000135482.2	ZC3H10	-0.0817997	31	uniform	1	AFA
ENSG00000160194.12	NDUFV3	-0.0817957	31	uniform	2	AFA
ENSG00000122591.7	FAM126A	-0.0817429	31	uniform	3	AFA
ENSG00000146828.13	SLC12A9	-0.081733	27	uniform	3	AFA
ENSG00000178149.12	DALRD3	-0.0817193	31	uniform	3	AFA
ENSG00000157954.10	WIPI2	-0.08167	23	uniform	1	AFA
ENSG00000197586.8	ENTPD6	-0.0816304	31	distance	1	AFA
ENSG00000102934.5	PLLP	-0.081552	31	uniform	1	AFA
ENSG00000139572.3	GPR84	-0.081489	31	uniform	3	AFA
ENSG00000173334.3	TRIB1	-0.0814856	31	uniform	2	AFA
ENSG00000198538.6	ZNF28	-0.0814822	31	uniform	1	AFA
ENSG00000163513.13	TGFBR2	-0.0814714	31	distance	2	AFA
ENSG00000129993.10	CBFA2T3	-0.0814655	23	uniform	3	AFA
ENSG00000132670.16	PTPRA	-0.0814317	27	distance	3	AFA
ENSG00000113368.7	LMNB1	-0.0814301	31	distance	3	AFA
ENSG00000114480.8	GBE1	-0.0814032	25	distance	1	AFA
ENSG00000171097.9	CCBL1	-0.0813918	31	uniform	1	AFA
ENSG00000163637.7	PRICKLE2	-0.0813281	31	uniform	3	AFA
ENSG00000164929.12	BAALC	-0.0812337	29	uniform	2	AFA
ENSG00000118432.11	CNR1	-0.0811809	27	uniform	3	AFA
ENSG00000131979.14	GCH1	-0.0811137	31	uniform	3	AFA
ENSG00000117118.5	SDHB	-0.0811132	27	uniform	3	AFA
ENSG00000102890.10	ELMO3	-0.0810434	31	uniform	2	AFA
ENSG00000101391.15	CDK5RAP1	-0.0809509	31	uniform	2	AFA
ENSG00000108424.5	KPNB1	-0.0808445	31	uniform	1	AFA
ENSG00000241258.2	CRCP	-0.0808341	31	uniform	1	AFA
ENSG00000106537.7	TSPAN13	-0.0807733	15	distance	3	AFA
ENSG00000183475.8	ASB7	-0.0806633	31	uniform	2	AFA
ENSG00000124608.4	AARS2	-0.0805602	25	uniform	3	AFA
ENSG00000100354.15	TNRC6B	-0.0805428	31	uniform	3	AFA
ENSG00000139291.9	TMEM19	-0.0805039	31	uniform	1	AFA
ENSG00000198133.4	TMEM229B	-0.0804789	15	distance	1	AFA
ENSG00000118680.8	MYL12B	-0.0804669	31	distance	3	AFA
ENSG00000100393.9	EP300	-0.080464	15	uniform	3	AFA
ENSG00000144867.7	SRPRB	-0.0804513	31	uniform	3	AFA
ENSG00000151729.5	SLC25A4	-0.0804467	31	uniform	1	AFA
ENSG00000183486.8	MX2	-0.0804383	11	distance	1	AFA
ENSG00000140853.11	NLRC5	-0.0804109	27	uniform	1	AFA
ENSG00000116752.5	BCAS2	-0.080374	29	uniform	1	AFA
ENSG00000124120.6	TTPAL	-0.0803329	27	uniform	1	AFA
ENSG00000188554.9	NBR1	-0.0803251	31	uniform	1	AFA
ENSG00000166340.10	TPP1	-0.0803245	31	distance	2	AFA
ENSG00000185787.10	MORF4L1	-0.0803114	27	uniform	1	AFA
ENSG00000065154.7	OAT	-0.0802392	13	uniform	1	AFA
ENSG00000196591.7	HDAC2	-0.0801949	19	uniform	1	AFA
ENSG00000104756.11	KCTD9	-0.0800588	29	uniform	1	AFA
ENSG00000120798.12	NR2C1	-0.0800443	29	uniform	1	AFA
ENSG00000185000.5	DGAT1	-0.0800443	31	distance	1	AFA
ENSG00000119328.7	FAM206A	-0.0799957	19	distance	3	AFA
ENSG00000116824.4	CD2	-0.0799945	29	uniform	1	AFA
ENSG00000176732.6	PFN4	-0.0799457	31	uniform	3	AFA
ENSG00000006744.13	ELAC2	-0.0799454	31	uniform	3	AFA
ENSG00000168256.13	NKIRAS2	-0.0799428	23	distance	3	AFA
ENSG00000125810.9	CD93	-0.0799214	29	uniform	3	AFA
ENSG00000026652.9	AGPAT4	-0.0799195	31	uniform	1	AFA
ENSG00000008869.7	HEATR5B	-0.0799091	25	uniform	3	AFA
ENSG00000198663.12	C6orf89	-0.0799037	25	uniform	1	AFA
ENSG00000173020.6	ADRBK1	-0.0798642	29	uniform	3	AFA
ENSG00000184178.11	SCFD2	-0.0798607	23	distance	2	AFA
ENSG00000125611.11	CHCHD5	-0.0798291	25	uniform	2	AFA
ENSG00000031698.8	SARS	-0.079762	11	distance	3	AFA
ENSG00000023171.10	GRAMD1B	-0.0795986	31	uniform	2	AFA
ENSG00000106006.5	HOXA6	-0.0795159	25	uniform	1	AFA
ENSG00000147854.12	UHRF2	-0.0795075	31	uniform	1	AFA
ENSG00000158882.8	TOMM40L	-0.0794954	25	uniform	1	AFA
ENSG00000182993.3	C12orf60	-0.0794913	23	uniform	3	AFA
ENSG00000198961.5	PJA2	-0.0794405	13	distance	2	AFA
ENSG00000151422.8	FER	-0.0794157	29	distance	2	AFA
ENSG00000136026.9	CKAP4	-0.0794056	25	distance	1	AFA
ENSG00000120662.11	MTRF1	-0.0793112	21	uniform	1	AFA
ENSG00000213799.6	ZNF845	-0.0793064	23	uniform	3	AFA
ENSG00000166908.13	PIP4K2C	-0.0792987	29	distance	1	AFA
ENSG00000141965.3	FEM1A	-0.0792885	23	uniform	1	AFA
ENSG00000155640.5	C10orf12	-0.0792703	27	uniform	1	AFA
ENSG00000167705.7	RILP	-0.0792497	27	distance	1	AFA
ENSG00000076928.13	ARHGEF1	-0.0792366	31	uniform	1	AFA
ENSG00000138795.5	LEF1	-0.0792176	31	uniform	1	AFA
ENSG00000124942.9	AHNAK	-0.079175	31	uniform	1	AFA
ENSG00000177192.9	PUS1	-0.0791689	21	uniform	1	AFA
ENSG00000027075.9	PRKCH	-0.07915	31	uniform	1	AFA
ENSG00000109670.9	FBXW7	-0.079128	29	uniform	3	AFA
ENSG00000006016.6	CRLF1	-0.0791274	29	distance	3	AFA
ENSG00000085871.4	MGST2	-0.0790576	31	uniform	1	AFA
ENSG00000007923.11	DNAJC11	-0.0790496	15	uniform	3	AFA
ENSG00000134884.9	ARGLU1	-0.078967	27	distance	3	AFA
ENSG00000143458.7	GABPB2	-0.0789597	27	uniform	1	AFA
ENSG00000104964.10	AES	-0.0789404	31	uniform	1	AFA
ENSG00000132963.7	POMP	-0.0788772	27	uniform	2	AFA
ENSG00000196843.11	ARID5A	-0.0788556	19	distance	3	AFA
ENSG00000175213.2	ZNF408	-0.0788334	31	uniform	3	AFA
ENSG00000100908.9	EMC9	-0.078816	25	uniform	1	AFA
ENSG00000183722.7	LHFP	-0.0788029	27	distance	1	AFA
ENSG00000134909.14	ARHGAP32	-0.078788	31	uniform	1	AFA
ENSG00000132326.7	PER2	-0.0787803	23	uniform	2	AFA
ENSG00000163479.9	SSR2	-0.0787722	31	uniform	3	AFA
ENSG00000113532.8	ST8SIA4	-0.078748	21	distance	2	AFA
ENSG00000196963.2	PCDHB16	-0.0786929	31	distance	3	AFA
ENSG00000116455.9	WDR77	-0.0786919	23	uniform	1	AFA
ENSG00000241973.6	PI4KA	-0.0786723	31	uniform	1	AFA
ENSG00000165506.10	DNAAF2	-0.078514	11	distance	3	AFA
ENSG00000213465.3	ARL2	-0.0784972	31	uniform	3	AFA
ENSG00000170464.5	DNAJC18	-0.078483	29	uniform	1	AFA
ENSG00000215421.5	ZNF407	-0.0784254	21	uniform	3	AFA
ENSG00000184209.14	SNRNP35	-0.0784197	31	uniform	1	AFA
ENSG00000104918.4	RETN	-0.0784057	25	uniform	1	AFA
ENSG00000112592.8	TBP	-0.0783922	31	uniform	2	AFA
ENSG00000159256.8	MORC3	-0.0783743	31	uniform	2	AFA
ENSG00000136450.8	SRSF1	-0.0783686	31	uniform	1	AFA
ENSG00000144895.7	EIF2A	-0.0783475	31	uniform	2	AFA
ENSG00000082438.11	COBLL1	-0.0782709	31	uniform	2	AFA
ENSG00000140367.7	UBE2Q2	-0.0782538	31	distance	3	AFA
ENSG00000183323.8	CCDC125	-0.0782257	27	uniform	2	AFA
ENSG00000183077.11	AFMID	-0.078186	31	uniform	3	AFA
ENSG00000128218.7	VPREB3	-0.0781551	27	distance	3	AFA
ENSG00000134644.11	PUM1	-0.0781495	31	distance	1	AFA
ENSG00000134574.7	DDB2	-0.078086	27	uniform	3	AFA
ENSG00000174749.4	C4orf32	-0.078066	31	uniform	1	AFA
ENSG00000122859.4	NEUROG3	-0.0780307	29	distance	3	AFA
ENSG00000166887.11	VPS39	-0.0780193	27	distance	1	AFA
ENSG00000148926.5	ADM	-0.077998	31	uniform	1	AFA
ENSG00000125633.6	CCDC93	-0.0779746	31	uniform	2	AFA
ENSG00000188124.2	OR2AG2	-0.0779655	31	distance	1	AFA
ENSG00000096080.7	MRPS18A	-0.0778937	31	uniform	1	AFA
ENSG00000110446.5	SLC15A3	-0.0778206	31	uniform	1	AFA
ENSG00000105122.7	RASAL3	-0.0778053	31	uniform	3	AFA
ENSG00000114547.5	ROPN1B	-0.0777975	25	distance	1	AFA
ENSG00000170515.9	PA2G4	-0.0777657	29	uniform	1	AFA
ENSG00000155744.4	FAM126B	-0.0777453	31	distance	1	AFA
ENSG00000167236.2	CCL23	-0.0777432	13	distance	1	AFA
ENSG00000149489.4	ROM1	-0.0776837	29	uniform	1	AFA
ENSG00000111640.10	GAPDH	-0.0776719	19	distance	1	AFA
ENSG00000111640.10	GAPDH	-0.0776719	19	distance	1	AFA
ENSG00000135940.2	COX5B	-0.0775447	27	distance	2	AFA
ENSG00000197016.7	ZNF470	-0.0775394	27	uniform	3	AFA
ENSG00000134152.6	KATNBL1	-0.0774886	17	uniform	1	AFA
ENSG00000159713.6	TPPP3	-0.0774764	29	uniform	3	AFA
ENSG00000167257.6	RNF214	-0.0774148	27	uniform	1	AFA
ENSG00000203813.4	HIST1H3H	-0.0773924	31	uniform	3	AFA
ENSG00000148672.7	GLUD1	-0.0773771	29	uniform	1	AFA
ENSG00000196544.6	C17orf59	-0.0773452	9	uniform	2	AFA
ENSG00000143643.8	TTC13	-0.0773267	31	uniform	3	AFA
ENSG00000168928.8	CTRB2	-0.0773264	29	uniform	1	AFA
ENSG00000125538.7	IL1B	-0.0773093	31	distance	3	AFA
ENSG00000110801.8	PSMD9	-0.0772751	31	uniform	3	AFA
ENSG00000166619.7	BLCAP	-0.0772621	23	distance	1	AFA
ENSG00000139697.7	SBNO1	-0.0772188	31	uniform	3	AFA
ENSG00000037897.12	METTL1	-0.0772148	11	uniform	2	AFA
ENSG00000080511.2	RDH8	-0.0770797	31	uniform	2	AFA
ENSG00000141034.5	GID4	-0.0770574	29	uniform	1	AFA
ENSG00000146963.12	C7orf55-LUC7L2	-0.0770472	31	distance	3	AFA
ENSG00000166024.9	R3HCC1L	-0.0770191	31	distance	3	AFA
ENSG00000143369.10	ECM1	-0.0770171	31	uniform	1	AFA
ENSG00000127863.11	TNFRSF19	-0.0770064	31	uniform	1	AFA
ENSG00000221963.4	APOL6	-0.0770019	29	uniform	1	AFA
ENSG00000223609.3	HBD	-0.0769978	23	uniform	1	AFA
ENSG00000008382.11	MPND	-0.076946	25	uniform	1	AFA
ENSG00000176720.3	BOK	-0.0769322	31	uniform	1	AFA
ENSG00000140332.11	TLE3	-0.0769252	27	uniform	2	AFA
ENSG00000178074.5	C2orf69	-0.076922	29	distance	1	AFA
ENSG00000168032.4	ENTPD3	-0.0769134	23	uniform	3	AFA
ENSG00000154144.8	TBRG1	-0.0768036	17	uniform	1	AFA
ENSG00000099994.10	SUSD2	-0.0767885	21	uniform	1	AFA
ENSG00000131871.10	VIMP	-0.0767758	31	uniform	2	AFA
ENSG00000135365.11	PHF21A	-0.0767734	27	distance	1	AFA
ENSG00000100368.9	CSF2RB	-0.0767632	23	uniform	2	AFA
ENSG00000255529.3	POLR2M	-0.0767611	31	uniform	3	AFA
ENSG00000133665.8	DYDC2	-0.0767149	29	uniform	3	AFA
ENSG00000262246.1	CORO7	-0.0767	31	uniform	1	AFA
ENSG00000100852.8	ARHGAP5	-0.0766967	21	uniform	2	AFA
ENSG00000175029.12	CTBP2	-0.0766872	31	uniform	2	AFA
ENSG00000257365.2	FNTB	-0.0766698	29	uniform	3	AFA
ENSG00000139154.10	AEBP2	-0.0765249	31	uniform	3	AFA
ENSG00000061936.5	SFSWAP	-0.0764847	19	uniform	3	AFA
ENSG00000153914.11	SREK1	-0.0764562	27	uniform	2	AFA
ENSG00000143498.13	TAF1A	-0.076434	31	distance	3	AFA
ENSG00000163923.5	RPL39L	-0.0763514	27	uniform	1	AFA
ENSG00000142207.5	URB1	-0.0763147	13	distance	3	AFA
ENSG00000254585.1	MAGEL2	-0.0762863	29	distance	1	AFA
ENSG00000107890.12	ANKRD26	-0.0762548	31	distance	2	AFA
ENSG00000140740.6	UQCRC2	-0.0762526	19	uniform	1	AFA
ENSG00000175115.7	PACS1	-0.0762452	31	uniform	1	AFA
ENSG00000006715.11	VPS41	-0.0762404	31	uniform	1	AFA
ENSG00000166199.8	ALKBH3	-0.0762392	25	uniform	3	AFA
ENSG00000105656.7	ELL	-0.076225	31	uniform	1	AFA
ENSG00000105656.7	ELL	-0.076225	31	uniform	1	AFA
ENSG00000188243.8	COMMD6	-0.0762234	31	uniform	2	AFA
ENSG00000109107.9	ALDOC	-0.0761768	23	uniform	3	AFA
ENSG00000165914.10	TTC7B	-0.076152	31	uniform	1	AFA
ENSG00000169193.7	CCDC126	-0.0760774	31	uniform	1	AFA
ENSG00000168701.14	TMEM208	-0.0759599	31	uniform	3	AFA
ENSG00000137198.5	GMPR	-0.0759558	31	uniform	2	AFA
ENSG00000119383.15	PPP2R4	-0.0759392	29	uniform	3	AFA
ENSG00000122490.14	PQLC1	-0.0759176	31	uniform	1	AFA
ENSG00000126524.5	SBDS	-0.0758937	19	distance	2	AFA
ENSG00000003400.10	CASP10	-0.0758843	29	uniform	3	AFA
ENSG00000133606.6	MKRN1	-0.0758666	31	uniform	1	AFA
ENSG00000131845.10	ZNF304	-0.0758597	31	uniform	3	AFA
ENSG00000198612.6	COPS8	-0.0758248	31	uniform	1	AFA
ENSG00000179454.9	KLHL28	-0.0758109	27	uniform	3	AFA
ENSG00000084710.9	EFR3B	-0.0757728	31	uniform	1	AFA
ENSG00000151702.11	FLI1	-0.0757329	31	uniform	1	AFA
ENSG00000125384.6	PTGER2	-0.0757205	29	distance	1	AFA
ENSG00000112511.13	PHF1	-0.0757048	15	uniform	3	AFA
ENSG00000172531.10	PPP1CA	-0.0756668	29	distance	1	AFA
ENSG00000169919.12	GUSB	-0.0756529	29	uniform	1	AFA
ENSG00000146282.13	RARS2	-0.0756359	31	uniform	3	AFA
ENSG00000132704.11	FCRL2	-0.0756263	31	uniform	2	AFA
ENSG00000188219.10	POTEE	-0.0756013	31	uniform	2	AFA
ENSG00000197714.4	ZNF460	-0.0755545	31	uniform	1	AFA
ENSG00000153561.8	RMND5A	-0.0755224	31	uniform	3	AFA
ENSG00000178982.5	EIF3K	-0.0755152	31	uniform	3	AFA
ENSG00000137841.7	PLCB2	-0.0755131	29	distance	1	AFA
ENSG00000204439.3	C6orf47	-0.0754818	29	uniform	3	AFA
ENSG00000010610.5	CD4	-0.0754588	21	uniform	2	AFA
ENSG00000204120.10	GIGYF2	-0.0754508	31	distance	3	AFA
ENSG00000110841.9	PPFIBP1	-0.0754448	31	uniform	1	AFA
ENSG00000173258.8	ZNF483	-0.0754339	31	distance	3	AFA
ENSG00000164338.5	UTP15	-0.0754112	23	uniform	3	AFA
ENSG00000204103.2	MAFB	-0.0753897	31	uniform	3	AFA
ENSG00000181929.7	PRKAG1	-0.0753735	19	distance	3	AFA
ENSG00000243811.2	APOBEC3D	-0.0753733	31	distance	3	AFA
ENSG00000141219.11	C17orf80	-0.0753334	23	uniform	2	AFA
ENSG00000166855.5	CLPX	-0.0753101	29	distance	1	AFA
ENSG00000168118.7	RAB4A	-0.0752899	31	uniform	3	AFA
ENSG00000173262.7	SLC2A14	-0.0752206	31	uniform	3	AFA
ENSG00000160218.8	TRAPPC10	-0.0752161	31	uniform	1	AFA
ENSG00000198171.8	DDRGK1	-0.0752105	29	uniform	1	AFA
ENSG00000183955.8	SETD8	-0.0751537	19	distance	3	AFA
ENSG00000031823.10	RANBP3	-0.0750194	31	uniform	2	AFA
ENSG00000004766.11	CCDC132	-0.0749843	29	uniform	1	AFA
ENSG00000179295.11	PTPN11	-0.0749478	29	uniform	1	AFA
ENSG00000184979.9	USP18	-0.0749055	29	uniform	1	AFA
ENSG00000138231.8	DBR1	-0.0748534	31	distance	2	AFA
ENSG00000167986.9	DDB1	-0.0748522	27	distance	1	AFA
ENSG00000122257.14	RBBP6	-0.0748468	31	uniform	1	AFA
ENSG00000128923.6	FAM63B	-0.0748366	31	distance	3	AFA
ENSG00000028528.10	SNX1	-0.0747883	31	uniform	2	AFA
ENSG00000008735.10	MAPK8IP2	-0.0747872	25	uniform	1	AFA
ENSG00000137478.10	FCHSD2	-0.0747611	31	uniform	1	AFA
ENSG00000167536.9	DHRS13	-0.0747381	31	uniform	3	AFA
ENSG00000159200.12	RCAN1	-0.074738	29	uniform	3	AFA
ENSG00000176731.7	C8orf59	-0.0746971	29	distance	3	AFA
ENSG00000140320.7	BAHD1	-0.0746803	29	distance	2	AFA
ENSG00000168148.3	HIST3H3	-0.0745538	29	uniform	2	AFA
ENSG00000162430.12	SEPN1	-0.0744956	27	uniform	3	AFA
ENSG00000135446.12	CDK4	-0.074433	31	distance	3	AFA
ENSG00000204160.6	ZDHHC18	-0.0744275	31	distance	1	AFA
ENSG00000132912.8	DCTN4	-0.0743262	31	uniform	3	AFA
ENSG00000099331.9	MYO9B	-0.0743078	29	uniform	3	AFA
ENSG00000155636.9	RBM45	-0.0742693	27	distance	3	AFA
ENSG00000198546.10	ZNF511	-0.074252	31	uniform	3	AFA
ENSG00000179059.5	ZFP42	-0.0742518	31	distance	2	AFA
ENSG00000179820.11	MYADM	-0.0742294	31	uniform	1	AFA
ENSG00000041357.11	PSMA4	-0.0742141	31	uniform	3	AFA
ENSG00000133983.10	COX16	-0.0740603	31	uniform	1	AFA
ENSG00000149596.6	JPH2	-0.0740511	31	uniform	3	AFA
ENSG00000130303.8	BST2	-0.0740339	31	uniform	1	AFA
ENSG00000083544.9	TDRD3	-0.0740136	31	uniform	3	AFA
ENSG00000100060.13	MFNG	-0.0740123	31	uniform	3	AFA
ENSG00000115977.14	AAK1	-0.0739858	31	uniform	1	AFA
ENSG00000171960.6	PPIH	-0.0739663	25	uniform	1	AFA
ENSG00000101161.6	PRPF6	-0.0739306	31	distance	2	AFA
ENSG00000100605.12	ITPK1	-0.0739066	31	uniform	1	AFA
ENSG00000144199.7	FAHD2B	-0.0739	29	distance	2	AFA
ENSG00000162695.7	SLC30A7	-0.0738977	31	uniform	2	AFA
ENSG00000172987.8	HPSE2	-0.0738971	29	distance	2	AFA
ENSG00000184162.9	NR2C2AP	-0.0737997	31	uniform	2	AFA
ENSG00000087338.4	GMCL1	-0.0737672	21	distance	3	AFA
ENSG00000113810.11	SMC4	-0.0737251	31	uniform	3	AFA
ENSG00000164897.8	TMUB1	-0.0737214	31	uniform	1	AFA
ENSG00000103035.6	PSMD7	-0.0737099	25	uniform	3	AFA
ENSG00000180370.6	PAK2	-0.0736641	31	uniform	3	AFA
ENSG00000182986.8	ZNF320	-0.07365	31	uniform	3	AFA
ENSG00000030582.12	GRN	-0.0736224	31	uniform	1	AFA
ENSG00000105708.8	ZNF14	-0.0736092	29	uniform	1	AFA
ENSG00000132541.6	HRSP12	-0.0735886	31	uniform	2	AFA
ENSG00000116670.10	MAD2L2	-0.0735557	31	distance	1	AFA
ENSG00000137074.14	APTX	-0.0735487	31	uniform	1	AFA
ENSG00000198821.6	CD247	-0.073529	29	uniform	3	AFA
ENSG00000123349.9	PFDN5	-0.0734832	31	uniform	3	AFA
ENSG00000113282.9	CLINT1	-0.073474	31	uniform	1	AFA
ENSG00000087237.6	CETP	-0.0734391	27	distance	3	AFA
ENSG00000070495.10	JMJD6	-0.0734248	31	uniform	2	AFA
ENSG00000198399.10	ITSN2	-0.0734054	31	distance	3	AFA
ENSG00000132549.14	VPS13B	-0.0733945	27	uniform	2	AFA
ENSG00000163848.14	ZNF148	-0.073372	23	uniform	3	AFA
ENSG00000074603.14	DPP8	-0.0733499	29	uniform	3	AFA
ENSG00000141646.9	SMAD4	-0.0732981	31	uniform	2	AFA
ENSG00000157693.10	C9orf91	-0.073276	31	uniform	3	AFA
ENSG00000175166.12	PSMD2	-0.0732162	29	distance	1	AFA
ENSG00000172733.10	PURG	-0.0731872	31	uniform	3	AFA
ENSG00000141570.6	CBX8	-0.0731531	29	uniform	1	AFA
ENSG00000173113.2	TRMT112	-0.0731455	31	uniform	3	AFA
ENSG00000127666.8	TICAM1	-0.0730701	31	distance	1	AFA
ENSG00000168685.10	IL7R	-0.0730554	21	uniform	2	AFA
ENSG00000071051.9	NCK2	-0.0730113	31	uniform	2	AFA
ENSG00000157445.10	CACNA2D3	-0.072963	19	uniform	3	AFA
ENSG00000186010.13	NDUFA13	-0.0729602	27	uniform	2	AFA
ENSG00000144119.3	C1QL2	-0.0729301	29	distance	1	AFA
ENSG00000110958.11	PTGES3	-0.0729138	25	uniform	3	AFA
ENSG00000115241.9	PPM1G	-0.0728677	31	uniform	1	AFA
ENSG00000180530.5	NRIP1	-0.0728658	29	uniform	3	AFA
ENSG00000164168.3	TMEM184C	-0.0728394	31	uniform	3	AFA
ENSG00000149257.9	SERPINH1	-0.0727775	13	distance	1	AFA
ENSG00000105516.6	DBP	-0.0727656	29	uniform	3	AFA
ENSG00000160683.4	CXCR5	-0.0727549	31	uniform	3	AFA
ENSG00000112473.12	SLC39A7	-0.072748	31	distance	3	AFA
ENSG00000180884.9	ZNF792	-0.0727058	29	uniform	3	AFA
ENSG00000109881.12	CCDC34	-0.0726989	29	uniform	1	AFA
ENSG00000185101.8	ANO9	-0.0726859	31	distance	3	AFA
ENSG00000183864.4	TOB2	-0.0726316	27	uniform	2	AFA
ENSG00000186298.7	PPP1CC	-0.0726058	31	distance	1	AFA
ENSG00000078369.13	GNB1	-0.0726019	31	uniform	1	AFA
ENSG00000108671.5	PSMD11	-0.0725974	29	uniform	1	AFA
ENSG00000144868.9	TMEM108	-0.0725608	25	uniform	1	AFA
ENSG00000203993.3	C9orf37	-0.0725596	23	distance	2	AFA
ENSG00000147804.5	SLC39A4	-0.0725434	31	uniform	3	AFA
ENSG00000166685.7	COG1	-0.072513	31	uniform	3	AFA
ENSG00000117682.12	DHDDS	-0.0725057	31	uniform	3	AFA
ENSG00000145337.4	PYURF	-0.0724671	31	uniform	2	AFA
ENSG00000171540.6	OTP	-0.0724663	31	uniform	1	AFA
ENSG00000104870.8	FCGRT	-0.0724449	29	uniform	2	AFA
ENSG00000139722.2	VPS37B	-0.0724317	25	uniform	2	AFA
ENSG00000125779.16	PANK2	-0.0724127	31	uniform	2	AFA
ENSG00000119912.11	IDE	-0.0723841	31	uniform	3	AFA
ENSG00000221869.4	CEBPD	-0.0723826	31	distance	3	AFA
ENSG00000127511.5	SIN3B	-0.0723189	23	uniform	1	AFA
ENSG00000100601.5	ALKBH1	-0.072313	23	uniform	2	AFA
ENSG00000100601.5	ALKBH1	-0.072313	23	uniform	2	AFA
ENSG00000150977.9	RILPL2	-0.0722987	27	distance	3	AFA
ENSG00000132661.3	NXT1	-0.072262	23	uniform	3	AFA
ENSG00000132661.3	NXT1	-0.072262	23	uniform	3	AFA
ENSG00000135829.12	DHX9	-0.072256	29	uniform	1	AFA
ENSG00000001630.11	CYP51A1	-0.0722245	27	uniform	3	AFA
ENSG00000160991.10	ORAI2	-0.0721734	31	distance	3	AFA
ENSG00000184432.5	COPB2	-0.0721699	11	uniform	1	AFA
ENSG00000205020.7	CCL4L1	-0.072152	31	uniform	2	AFA
ENSG00000179715.8	PCED1B	-0.0721456	21	uniform	3	AFA
ENSG00000184508.6	HDDC3	-0.0720613	31	uniform	1	AFA
ENSG00000176783.10	RUFY1	-0.0720447	31	uniform	1	AFA
ENSG00000163884.3	KLF15	-0.0720321	29	uniform	2	AFA
ENSG00000124535.11	WRNIP1	-0.0720256	31	uniform	2	AFA
ENSG00000162398.7	C1orf177	-0.0720074	13	uniform	1	AFA
ENSG00000062485.14	CS	-0.0720047	31	distance	3	AFA
ENSG00000183978.7	COA3	-0.0719732	27	uniform	2	AFA
ENSG00000105372.2	RPS19	-0.0719625	31	distance	3	AFA
ENSG00000090447.7	TFAP4	-0.071939	29	uniform	2	AFA
ENSG00000100888.8	CHD8	-0.0719216	31	uniform	1	AFA
ENSG00000167088.5	SNRPD1	-0.071888	27	uniform	3	AFA
ENSG00000111786.4	SRSF9	-0.0718869	31	distance	2	AFA
ENSG00000153395.5	LPCAT1	-0.0718706	29	uniform	1	AFA
ENSG00000072786.8	STK10	-0.0718525	31	distance	1	AFA
ENSG00000146143.13	PRIM2	-0.0718371	25	uniform	2	AFA
ENSG00000086300.11	SNX10	-0.0718269	15	uniform	2	AFA
ENSG00000114698.10	PLSCR4	-0.0718127	29	uniform	1	AFA
ENSG00000145414.4	NAF1	-0.0717807	13	distance	3	AFA
ENSG00000165525.13	NEMF	-0.0717671	31	uniform	3	AFA
ENSG00000196236.7	XPNPEP3	-0.0717221	21	uniform	2	AFA
ENSG00000066697.10	MSANTD3	-0.0717043	23	distance	3	AFA
ENSG00000059728.6	MXD1	-0.0717006	31	distance	3	AFA
ENSG00000153179.7	RASSF3	-0.0716681	31	uniform	2	AFA
ENSG00000138081.15	FBXO11	-0.0716557	31	distance	1	AFA
ENSG00000164051.9	CCDC51	-0.071622	31	uniform	1	AFA
ENSG00000069849.6	ATP1B3	-0.0716173	21	distance	1	AFA
ENSG00000170275.10	CRTAP	-0.071617	31	uniform	3	AFA
ENSG00000006625.13	GGCT	-0.07158	31	uniform	1	AFA
ENSG00000095906.12	NUBP2	-0.0715069	19	uniform	3	AFA
ENSG00000187837.2	HIST1H1C	-0.0715025	31	uniform	3	AFA
ENSG00000173153.9	ESRRA	-0.0714971	25	distance	1	AFA
ENSG00000182628.8	SKA2	-0.0714891	31	uniform	1	AFA
ENSG00000240303.3	ACAD11	-0.0714842	31	distance	1	AFA
ENSG00000108465.10	CDK5RAP3	-0.0714723	27	uniform	1	AFA
ENSG00000172824.10	CES4A	-0.071471	27	uniform	2	AFA
ENSG00000174197.12	MGA	-0.0714487	31	uniform	2	AFA
ENSG00000101452.10	DHX35	-0.071437	23	distance	1	AFA
ENSG00000124784.4	RIOK1	-0.0714165	31	uniform	3	AFA
ENSG00000166197.12	NOLC1	-0.0713944	31	uniform	2	AFA
ENSG00000163291.10	PAQR3	-0.0713676	31	uniform	3	AFA
ENSG00000087111.16	PIGS	-0.071318	23	uniform	3	AFA
ENSG00000127922.5	SHFM1	-0.0713132	27	uniform	2	AFA
ENSG00000132436.7	FIGNL1	-0.0713112	31	uniform	3	AFA
ENSG00000130255.8	RPL36	-0.0713095	19	uniform	1	AFA
ENSG00000153574.8	RPIA	-0.0713089	29	uniform	1	AFA
ENSG00000173418.7	NAA20	-0.0712998	31	uniform	2	AFA
ENSG00000111252.6	SH2B3	-0.0712723	27	uniform	3	AFA
ENSG00000110848.4	CD69	-0.0712471	31	uniform	3	AFA
ENSG00000115165.5	CYTIP	-0.0712386	31	uniform	2	AFA
ENSG00000092931.7	MFSD11	-0.0712234	29	uniform	1	AFA
ENSG00000172137.14	CALB2	-0.0711706	7	distance	1	AFA
ENSG00000196787.2	HIST1H2AG	-0.0711479	31	uniform	3	AFA
ENSG00000184445.7	KNTC1	-0.0711028	31	uniform	3	AFA
ENSG00000132635.12	PCED1A	-0.0711003	31	uniform	3	AFA
ENSG00000105220.10	GPI	-0.0710417	25	distance	3	AFA
ENSG00000006712.10	PAF1	-0.0710192	31	distance	3	AFA
ENSG00000149273.10	RPS3	-0.0710015	31	uniform	3	AFA
ENSG00000163558.8	PRKCI	-0.0709476	29	uniform	1	AFA
ENSG00000126107.10	HECTD3	-0.0709443	25	uniform	1	AFA
ENSG00000105223.14	PLD3	-0.0709384	31	uniform	1	AFA
ENSG00000105486.9	LIG1	-0.0709378	31	uniform	3	AFA
ENSG00000026508.12	CD44	-0.070937	31	uniform	3	AFA
ENSG00000120903.6	CHRNA2	-0.0709052	31	uniform	3	AFA
ENSG00000185798.6	WDR53	-0.0708926	17	uniform	3	AFA
ENSG00000008018.8	PSMB1	-0.070879	31	uniform	3	AFA
ENSG00000185507.15	IRF7	-0.070865	25	distance	2	AFA
ENSG00000100906.6	NFKBIA	-0.0708513	31	distance	2	AFA
ENSG00000108094.10	CUL2	-0.0708081	29	distance	1	AFA
ENSG00000092841.14	MYL6	-0.0707887	31	distance	1	AFA
ENSG00000161914.5	ZNF653	-0.0707775	27	distance	1	AFA
ENSG00000149179.9	C11orf49	-0.0707483	19	distance	2	AFA
ENSG00000175984.10	DENND2C	-0.0707405	31	uniform	2	AFA
ENSG00000197746.9	PSAP	-0.0707157	31	distance	3	AFA
ENSG00000010818.4	HIVEP2	-0.0707086	31	uniform	1	AFA
ENSG00000112335.10	SNX3	-0.0706868	29	uniform	1	AFA
ENSG00000179526.12	SHARPIN	-0.0706795	31	uniform	1	AFA
ENSG00000161888.7	SPC24	-0.0706643	29	uniform	3	AFA
ENSG00000088538.12	DOCK3	-0.0706206	31	uniform	1	AFA
ENSG00000175866.11	BAIAP2	-0.0706028	29	distance	2	AFA
ENSG00000135074.11	ADAM19	-0.0706022	27	distance	3	AFA
ENSG00000113460.8	BRIX1	-0.0705953	31	uniform	3	AFA
ENSG00000198513.7	ATL1	-0.0705922	31	uniform	1	AFA
ENSG00000158417.5	EIF5B	-0.0705589	23	distance	2	AFA
ENSG00000130733.6	YIPF2	-0.0705071	23	uniform	2	AFA
ENSG00000066294.10	CD84	-0.0704706	17	uniform	1	AFA
ENSG00000115523.12	GNLY	-0.0703956	31	distance	3	AFA
ENSG00000077150.13	NFKB2	-0.0703741	31	uniform	2	AFA
ENSG00000167721.5	TSR1	-0.070363	31	uniform	1	AFA
ENSG00000146433.8	TMEM181	-0.0703239	31	distance	1	AFA
ENSG00000105695.10	MAG	-0.0703066	31	distance	1	AFA
ENSG00000122068.7	FYTTD1	-0.0702455	31	uniform	3	AFA
ENSG00000110107.4	PRPF19	-0.0702424	29	uniform	1	AFA
ENSG00000187258.9	NPSR1	-0.0702293	23	uniform	1	AFA
ENSG00000243147.3	MRPL33	-0.0702071	31	uniform	1	AFA
ENSG00000163600.8	ICOS	-0.070196	23	uniform	3	AFA
ENSG00000105401.2	CDC37	-0.0701398	31	uniform	1	AFA
ENSG00000181722.11	ZBTB20	-0.0701302	25	uniform	3	AFA
ENSG00000112200.12	ZNF451	-0.0700463	27	distance	3	AFA
ENSG00000142507.5	PSMB6	-0.0699987	27	uniform	1	AFA
ENSG00000181827.10	RFX7	-0.0699887	19	uniform	1	AFA
ENSG00000170315.9	UBB	-0.0699548	19	uniform	3	AFA
ENSG00000161847.9	RAVER1	-0.0699346	31	uniform	3	AFA
ENSG00000104856.9	RELB	-0.0699336	31	uniform	1	AFA
ENSG00000139433.5	GLTP	-0.0699	31	uniform	2	AFA
ENSG00000143222.7	UFC1	-0.069864	21	uniform	1	AFA
ENSG00000100425.14	BRD1	-0.069801	21	uniform	3	AFA
ENSG00000161057.6	PSMC2	-0.0697809	27	uniform	3	AFA
ENSG00000113360.12	DROSHA	-0.0697324	31	uniform	2	AFA
ENSG00000240038.2	AMY2B	-0.0697308	23	uniform	2	AFA
ENSG00000171385.5	KCND3	-0.0697169	31	uniform	2	AFA
ENSG00000127328.17	RAB3IP	-0.0697162	31	uniform	2	AFA
ENSG00000120942.9	UBIAD1	-0.0697064	31	uniform	3	AFA
ENSG00000164244.16	PRRC1	-0.0696319	25	uniform	2	AFA
ENSG00000167107.8	ACSF2	-0.0696284	29	uniform	2	AFA
ENSG00000148606.8	POLR3A	-0.0696203	27	distance	1	AFA
ENSG00000180357.5	ZNF609	-0.0696147	27	uniform	3	AFA
ENSG00000188452.9	CERKL	-0.0696067	31	uniform	3	AFA
ENSG00000166482.7	MFAP4	-0.0695795	23	uniform	1	AFA
ENSG00000138095.14	LRPPRC	-0.0695722	31	distance	3	AFA
ENSG00000167508.6	MVD	-0.0695539	29	uniform	1	AFA
ENSG00000197114.6	ZGPAT	-0.0695405	31	uniform	1	AFA
ENSG00000016864.12	GLT8D1	-0.0695328	31	uniform	3	AFA
ENSG00000165672.5	PRDX3	-0.0695271	31	distance	1	AFA
ENSG00000170684.4	ZNF296	-0.0694879	29	uniform	3	AFA
ENSG00000171631.10	P2RY6	-0.0693991	31	distance	2	AFA
ENSG00000164615.3	CAMLG	-0.0693864	31	uniform	1	AFA
ENSG00000144959.5	NCEH1	-0.069369	31	distance	1	AFA
ENSG00000164068.11	RNF123	-0.0693525	31	distance	1	AFA
ENSG00000170234.8	PWWP2A	-0.069313	29	uniform	3	AFA
ENSG00000132388.8	UBE2G1	-0.0692942	29	uniform	1	AFA
ENSG00000138668.14	HNRNPD	-0.069273	31	distance	3	AFA
ENSG00000197024.4	ZNF398	-0.0692399	31	uniform	2	AFA
ENSG00000092621.7	PHGDH	-0.0692306	31	uniform	2	AFA
ENSG00000177731.11	FLII	-0.0692217	29	uniform	1	AFA
ENSG00000072518.16	MARK2	-0.0691755	31	uniform	2	AFA
ENSG00000130165.6	ELOF1	-0.0691638	31	uniform	1	AFA
ENSG00000112029.5	FBXO5	-0.0691613	19	uniform	1	AFA
ENSG00000125347.9	IRF1	-0.069113	25	uniform	1	AFA
ENSG00000120696.8	KBTBD7	-0.0691032	15	uniform	1	AFA
ENSG00000163083.5	INHBB	-0.0691001	27	uniform	3	AFA
ENSG00000163344.5	PMVK	-0.0690881	31	uniform	3	AFA
ENSG00000082014.12	SMARCD3	-0.069028	27	uniform	3	AFA
ENSG00000011260.9	UTP18	-0.0690094	31	uniform	3	AFA
ENSG00000057657.10	PRDM1	-0.0689987	31	uniform	2	AFA
ENSG00000139146.9	FAM60A	-0.0689963	31	uniform	1	AFA
ENSG00000215717.4	TMEM167B	-0.0689809	31	uniform	1	AFA
ENSG00000116863.10	ADPRHL2	-0.0689401	31	distance	1	AFA
ENSG00000064933.12	PMS1	-0.0689272	31	distance	3	AFA
ENSG00000162909.13	CAPN2	-0.0689146	17	uniform	3	AFA
ENSG00000155850.7	SLC26A2	-0.0688882	25	distance	2	AFA
ENSG00000256043.2	CTSO	-0.0688644	31	uniform	1	AFA
ENSG00000135205.10	CCDC146	-0.0688553	31	uniform	3	AFA
ENSG00000079215.9	SLC1A3	-0.0688462	27	uniform	2	AFA
ENSG00000188938.11	FAM120AOS	-0.0688102	31	uniform	1	AFA
ENSG00000067082.10	KLF6	-0.0687741	31	uniform	1	AFA
ENSG00000174405.9	LIG4	-0.0687527	31	uniform	2	AFA
ENSG00000171940.9	ZNF217	-0.0687412	29	uniform	3	AFA
ENSG00000186918.9	ZNF395	-0.0687391	31	uniform	1	AFA
ENSG00000131482.5	G6PC	-0.0687379	31	uniform	3	AFA
ENSG00000131771.9	PPP1R1B	-0.0687365	25	uniform	3	AFA
ENSG00000100385.9	IL2RB	-0.0687345	25	distance	1	AFA
ENSG00000075188.4	NUP37	-0.068728	31	uniform	1	AFA
ENSG00000213906.4	LTB4R2	-0.0686908	21	uniform	1	AFA
ENSG00000111339.6	ART4	-0.0686832	31	uniform	2	AFA
ENSG00000099901.12	RANBP1	-0.0686607	31	distance	1	AFA
ENSG00000204899.5	MZT1	-0.0686546	31	uniform	2	AFA
ENSG00000186350.8	RXRA	-0.0686134	25	uniform	1	AFA
ENSG00000156136.5	DCK	-0.0686123	27	uniform	3	AFA
ENSG00000183207.8	RUVBL2	-0.0686071	27	uniform	1	AFA
ENSG00000135916.11	ITM2C	-0.0685708	31	distance	1	AFA
ENSG00000100603.9	SNW1	-0.0685552	27	uniform	2	AFA
ENSG00000146414.11	SHPRH	-0.0685516	27	uniform	1	AFA
ENSG00000267673.2	FDX1L	-0.0685504	21	uniform	1	AFA
ENSG00000105647.9	PIK3R2	-0.0685473	31	uniform	1	AFA
ENSG00000148303.12	RPL7A	-0.0685362	27	uniform	3	AFA
ENSG00000130734.5	ATG4D	-0.068529	17	distance	1	AFA
ENSG00000145936.4	KCNMB1	-0.0684945	31	uniform	2	AFA
ENSG00000178694.5	NSUN3	-0.0684734	25	uniform	1	AFA
ENSG00000152503.5	TRIM36	-0.0684693	23	uniform	2	AFA
ENSG00000173272.9	MZT2A	-0.0683869	31	distance	3	AFA
ENSG00000204510.1	PRAMEF7	-0.0683803	27	uniform	2	AFA
ENSG00000198040.6	ZNF84	-0.0683716	27	uniform	1	AFA
ENSG00000213920.4	MDP1	-0.0683599	31	uniform	3	AFA
ENSG00000110395.4	CBL	-0.0683382	13	uniform	1	AFA
ENSG00000121274.8	PAPD5	-0.0683239	31	uniform	1	AFA
ENSG00000155034.14	FBXL18	-0.068265	29	uniform	2	AFA
ENSG00000163618.13	CADPS	-0.0682626	29	distance	1	AFA
ENSG00000092978.6	GPATCH2	-0.0681985	31	uniform	2	AFA
ENSG00000253313.1	C1orf210	-0.0681939	31	uniform	3	AFA
ENSG00000155760.1	FZD7	-0.0681885	21	uniform	1	AFA
ENSG00000082781.6	ITGB5	-0.068149	31	uniform	2	AFA
ENSG00000244165.1	P2RY11	-0.0681306	29	uniform	3	AFA
ENSG00000116514.12	RNF19B	-0.0681224	31	distance	3	AFA
ENSG00000011566.9	MAP4K3	-0.0681197	31	uniform	3	AFA
ENSG00000173465.3	SSSCA1	-0.0681121	25	uniform	1	AFA
ENSG00000138172.6	CALHM2	-0.0681035	31	distance	2	AFA
ENSG00000126561.12	STAT5A	-0.0680796	19	uniform	3	AFA
ENSG00000170892.6	TSEN34	-0.0680676	31	uniform	1	AFA
ENSG00000111642.10	CHD4	-0.0680576	31	distance	2	AFA
ENSG00000108828.11	VAT1	-0.0680169	25	uniform	2	AFA
ENSG00000161920.5	MED11	-0.068008	5	distance	2	AFA
ENSG00000108528.9	SLC25A11	-0.0679768	25	uniform	1	AFA
ENSG00000142733.10	MAP3K6	-0.0679605	25	uniform	2	AFA
ENSG00000163682.11	RPL9	-0.0679549	29	uniform	3	AFA
ENSG00000060558.3	GNA15	-0.067929	31	uniform	3	AFA
ENSG00000185379.16	RAD51D	-0.067926	21	uniform	1	AFA
ENSG00000115194.6	SLC30A3	-0.0679235	13	uniform	2	AFA
ENSG00000154642.6	C21orf91	-0.0679191	27	uniform	3	AFA
ENSG00000075399.8	VPS9D1	-0.0678974	31	uniform	3	AFA
ENSG00000140988.11	RPS2	-0.0678935	19	uniform	1	AFA
ENSG00000183751.10	TBL3	-0.0678689	21	uniform	3	AFA
ENSG00000157500.6	APPL1	-0.0678155	31	uniform	1	AFA
ENSG00000198252.7	STYX	-0.0678117	31	distance	1	AFA
ENSG00000198646.9	NCOA6	-0.0677425	21	uniform	2	AFA
ENSG00000113231.9	PDE8B	-0.0677408	31	uniform	2	AFA
ENSG00000136870.6	ZNF189	-0.0677339	27	uniform	2	AFA
ENSG00000114867.15	EIF4G1	-0.06773	25	uniform	2	AFA
ENSG00000152147.5	GEMIN6	-0.0677117	29	uniform	1	AFA
ENSG00000066322.8	ELOVL1	-0.0677035	23	uniform	1	AFA
ENSG00000127837.5	AAMP	-0.0676866	29	uniform	1	AFA
ENSG00000237190.3	CDKN2AIPNL	-0.0676703	27	uniform	3	AFA
ENSG00000205138.2	SDHAF1	-0.067643	27	distance	1	AFA
ENSG00000094963.9	FMO2	-0.0675792	21	uniform	3	AFA
ENSG00000139531.8	SUOX	-0.0675152	31	distance	1	AFA
ENSG00000160613.8	PCSK7	-0.0674595	19	distance	1	AFA
ENSG00000179912.15	R3HDM2	-0.0674587	23	uniform	1	AFA
ENSG00000100348.5	TXN2	-0.0674549	27	uniform	3	AFA
ENSG00000116691.6	MIIP	-0.0674285	29	uniform	3	AFA
ENSG00000108788.7	MLX	-0.0674191	31	distance	1	AFA
ENSG00000145491.7	ROPN1L	-0.0673886	31	uniform	2	AFA
ENSG00000100138.9	NHP2L1	-0.0673557	9	uniform	1	AFA
ENSG00000164169.8	PRMT10	-0.0673161	29	uniform	1	AFA
ENSG00000158711.9	ELK4	-0.067314	31	uniform	1	AFA
ENSG00000110851.7	PRDM4	-0.0672758	27	uniform	3	AFA
ENSG00000196584.2	XRCC2	-0.0672569	31	distance	2	AFA
ENSG00000070610.10	GBA2	-0.0672562	31	uniform	1	AFA
ENSG00000111412.4	C12orf49	-0.0672533	31	uniform	3	AFA
ENSG00000131043.7	AAR2	-0.0672344	31	uniform	3	AFA
ENSG00000182545.6	RNASE10	-0.0672003	29	distance	3	AFA
ENSG00000104643.5	MTMR9	-0.0671891	31	distance	2	AFA
ENSG00000184517.7	ZFP1	-0.0671847	23	distance	1	AFA
ENSG00000169955.6	ZNF747	-0.0671748	27	distance	1	AFA
ENSG00000166200.10	COPS2	-0.0671721	29	distance	3	AFA
ENSG00000167447.8	SMG8	-0.0671649	31	distance	3	AFA
ENSG00000151117.4	TMEM86A	-0.0671524	31	uniform	3	AFA
ENSG00000163251.3	FZD5	-0.067151	31	uniform	1	AFA
ENSG00000165406.11	2020-03-08	-0.0671311	31	distance	2	AFA
ENSG00000137992.9	DBT	-0.0670303	31	distance	3	AFA
ENSG00000133477.11	FAM83F	-0.066983	27	distance	2	AFA
ENSG00000243480.3	AMY2A	-0.0669785	31	uniform	1	AFA
ENSG00000144015.4	TRIM43	-0.0669779	23	uniform	2	AFA
ENSG00000097007.13	ABL1	-0.0669736	17	uniform	3	AFA
ENSG00000135521.8	LTV1	-0.066967	31	uniform	3	AFA
ENSG00000068079.3	IFI35	-0.0669652	27	uniform	1	AFA
ENSG00000064999.12	ANKS1A	-0.0669563	31	uniform	3	AFA
ENSG00000108691.5	CCL2	-0.066945	23	distance	1	AFA
ENSG00000165917.5	RAPSN	-0.0669249	29	uniform	3	AFA
ENSG00000121067.13	SPOP	-0.066908	31	uniform	1	AFA
ENSG00000068903.15	SIRT2	-0.0668888	31	uniform	2	AFA
ENSG00000258083.1	OR9A4	-0.0668559	27	uniform	2	AFA
ENSG00000035115.17	SH3YL1	-0.0668393	29	uniform	1	AFA
ENSG00000174437.12	ATP2A2	-0.0668375	31	uniform	1	AFA
ENSG00000119431.5	HDHD3	-0.0668278	17	uniform	1	AFA
ENSG00000170454.5	KRT75	-0.0668153	31	uniform	3	AFA
ENSG00000119203.9	CPSF3	-0.0668064	31	uniform	1	AFA
ENSG00000072415.4	MPP5	-0.0667943	19	uniform	3	AFA
ENSG00000116584.12	ARHGEF2	-0.0667875	31	uniform	3	AFA
ENSG00000166912.12	MTMR10	-0.0667666	31	uniform	1	AFA
ENSG00000169313.9	P2RY12	-0.0667182	29	distance	2	AFA
ENSG00000196639.6	HRH1	-0.0667181	31	uniform	1	AFA
ENSG00000137409.14	MTCH1	-0.0667091	31	uniform	2	AFA
ENSG00000119707.9	RBM25	-0.066664	31	distance	3	AFA
ENSG00000197323.6	TRIM33	-0.0666498	31	distance	1	AFA
ENSG00000198832.6	RP3-412A9.11	-0.066647	31	distance	3	AFA
ENSG00000143140.6	GJA5	-0.0666241	27	distance	3	AFA
ENSG00000154864.7	PIEZO2	-0.066624	17	uniform	3	AFA
ENSG00000177200.11	CHD9	-0.0666211	29	uniform	3	AFA
ENSG00000158186.8	MRAS	-0.0665904	25	uniform	2	AFA
ENSG00000165572.6	KBTBD6	-0.0664734	31	uniform	3	AFA
ENSG00000095564.9	BTAF1	-0.0664692	31	uniform	1	AFA
ENSG00000065150.14	IPO5	-0.0664526	31	uniform	2	AFA
ENSG00000116649.5	SRM	-0.0664503	31	distance	3	AFA
ENSG00000130287.8	NCAN	-0.0664106	31	distance	3	AFA
ENSG00000100365.10	NCF4	-0.0664089	31	uniform	1	AFA
ENSG00000135842.12	FAM129A	-0.06638	29	distance	3	AFA
ENSG00000132965.5	ALOX5AP	-0.0663792	19	uniform	1	AFA
ENSG00000189046.6	ALKBH2	-0.0663149	29	distance	2	AFA
ENSG00000122728.6	TAF1L	-0.0662786	29	distance	1	AFA
ENSG00000101336.8	HCK	-0.0662772	31	uniform	2	AFA
ENSG00000168899.4	VAMP5	-0.066276	31	uniform	3	AFA
ENSG00000182557.3	SPNS3	-0.0662497	31	distance	1	AFA
ENSG00000179889.14	PDXDC1	-0.0662227	29	distance	3	AFA
ENSG00000172680.1	MOS	-0.0662039	19	uniform	3	AFA
ENSG00000184281.10	TSSC4	-0.0661868	31	distance	1	AFA
ENSG00000120254.11	MTHFD1L	-0.0661653	31	distance	3	AFA
ENSG00000091262.10	ABCC6	-0.0661597	31	uniform	3	AFA
ENSG00000112486.10	CCR6	-0.0661343	31	uniform	2	AFA
ENSG00000107745.12	MICU1	-0.0661079	31	distance	2	AFA
ENSG00000068024.12	HDAC4	-0.066099	31	distance	1	AFA
ENSG00000064961.14	HMG20B	-0.066088	31	uniform	3	AFA
ENSG00000159596.6	TMEM69	-0.0660386	29	uniform	1	AFA
ENSG00000124574.10	ABCC10	-0.0660208	19	uniform	1	AFA
ENSG00000183484.7	GPR132	-0.0660166	31	uniform	3	AFA
ENSG00000132330.12	SCLY	-0.0659822	31	uniform	3	AFA
ENSG00000105576.11	TNPO2	-0.0659688	17	distance	3	AFA
ENSG00000196323.7	ZBTB44	-0.0659562	29	uniform	2	AFA
ENSG00000185324.17	CDK10	-0.0659413	29	distance	2	AFA
ENSG00000125780.11	TGM3	-0.065928	31	uniform	3	AFA
ENSG00000173548.8	SNX33	-0.0659057	29	uniform	3	AFA
ENSG00000104824.11	HNRNPL	-0.0659054	31	uniform	3	AFA
ENSG00000189068.5	VSTM1	-0.0659032	27	uniform	2	AFA
ENSG00000167552.9	TUBA1A	-0.0658867	31	uniform	1	AFA
ENSG00000169155.5	ZBTB43	-0.0657818	31	uniform	1	AFA
ENSG00000007392.12	LUC7L	-0.0657677	25	uniform	3	AFA
ENSG00000114650.14	SCAP	-0.0657528	27	uniform	3	AFA
ENSG00000173762.3	CD7	-0.0657502	27	distance	1	AFA
ENSG00000165113.8	GKAP1	-0.0657225	27	distance	3	AFA
ENSG00000156030.8	ELMSAN1	-0.0657203	31	uniform	3	AFA
ENSG00000108679.8	LGALS3BP	-0.0657151	31	uniform	3	AFA
ENSG00000160949.12	TONSL	-0.0657025	31	distance	2	AFA
ENSG00000197566.5	ZNF624	-0.0656678	27	uniform	1	AFA
ENSG00000048392.7	RRM2B	-0.0656552	31	uniform	1	AFA
ENSG00000073737.12	DHRS9	-0.0656506	29	uniform	3	AFA
ENSG00000184270.3	HIST2H2AB	-0.0656325	13	uniform	1	AFA
ENSG00000140948.7	ZCCHC14	-0.0656265	31	uniform	3	AFA
ENSG00000159459.7	UBR1	-0.0656194	31	uniform	2	AFA
ENSG00000171634.12	BPTF	-0.0656134	31	distance	1	AFA
ENSG00000155438.7	MKI67IP	-0.0656077	31	uniform	3	AFA
ENSG00000166136.11	NDUFB8	-0.0655823	25	distance	1	AFA
ENSG00000070785.12	EIF2B3	-0.0655155	29	uniform	1	AFA
ENSG00000141574.3	SECTM1	-0.0655154	31	uniform	3	AFA
ENSG00000160293.12	VAV2	-0.065503	27	uniform	2	AFA
ENSG00000062650.13	WAPAL	-0.0654779	31	uniform	2	AFA
ENSG00000152430.13	BOLL	-0.0654464	31	uniform	1	AFA
ENSG00000149346.10	SLX4IP	-0.0654221	31	uniform	3	AFA
ENSG00000115073.6	ACTR1B	-0.0653516	31	uniform	1	AFA
ENSG00000163191.5	S100A11	-0.0653463	27	uniform	3	AFA
ENSG00000114686.4	MRPL3	-0.0653253	31	uniform	2	AFA
ENSG00000132612.13	VPS4A	-0.0653175	27	distance	2	AFA
ENSG00000141968.3	VAV1	-0.0652913	19	distance	3	AFA
ENSG00000163840.5	DTX3L	-0.0652845	25	uniform	1	AFA
ENSG00000108883.8	EFTUD2	-0.0652841	31	distance	1	AFA
ENSG00000101347.7	SAMHD1	-0.0652655	31	uniform	1	AFA
ENSG00000139193.3	CD27	-0.0652288	29	uniform	1	AFA
ENSG00000132128.12	LRRC41	-0.0652287	31	uniform	3	AFA
ENSG00000133703.7	KRAS	-0.0652161	31	uniform	1	AFA
ENSG00000125740.9	FOSB	-0.0651974	31	uniform	3	AFA
ENSG00000137337.10	MDC1	-0.0651749	17	uniform	2	AFA
ENSG00000171148.9	TADA3	-0.0651741	31	uniform	3	AFA
ENSG00000168028.9	RPSA	-0.0651582	31	uniform	3	AFA
ENSG00000148396.14	SEC16A	-0.0651313	29	uniform	3	AFA
ENSG00000074935.9	TUBE1	-0.0650553	31	uniform	1	AFA
ENSG00000123810.3	B9D2	-0.0650531	29	distance	1	AFA
ENSG00000135900.3	MRPL44	-0.0650441	31	distance	1	AFA
ENSG00000164830.13	OXR1	-0.0650373	27	uniform	3	AFA
ENSG00000180257.8	ZNF816	-0.0650279	21	distance	1	AFA
ENSG00000141314.8	RHBDL3	-0.0650244	27	uniform	2	AFA
ENSG00000114779.15	ABHD14B	-0.0649851	19	distance	2	AFA
ENSG00000171517.5	LPAR3	-0.06498	29	distance	1	AFA
ENSG00000138029.9	HADHB	-0.0649596	31	uniform	1	AFA
ENSG00000188612.7	SUMO2	-0.0649547	23	distance	2	AFA
ENSG00000067057.11	PFKP	-0.0649344	29	distance	1	AFA
ENSG00000040933.10	INPP4A	-0.0648654	31	uniform	1	AFA
ENSG00000213190.2	MLLT11	-0.0648544	21	uniform	1	AFA
ENSG00000163235.11	TGFA	-0.064841	31	distance	1	AFA
ENSG00000151693.5	ASAP2	-0.0648238	31	uniform	1	AFA
ENSG00000143549.15	TPM3	-0.0648202	29	uniform	3	AFA
ENSG00000173193.9	PARP14	-0.0648129	27	uniform	1	AFA
ENSG00000115756.8	HPCAL1	-0.0648127	31	distance	1	AFA
ENSG00000115520.4	COQ10B	-0.0648002	23	uniform	1	AFA
ENSG00000187980.6	PLA2G2C	-0.0647848	15	uniform	3	AFA
ENSG00000175449.9	RFESD	-0.0647599	29	uniform	1	AFA
ENSG00000067955.9	CBFB	-0.0647009	31	uniform	3	AFA
ENSG00000115268.5	RPS15	-0.0646992	29	uniform	3	AFA
ENSG00000091542.8	ALKBH5	-0.0646846	31	distance	3	AFA
ENSG00000173276.9	ZBTB21	-0.0646711	23	distance	1	AFA
ENSG00000142677.3	IL22RA1	-0.0646688	17	uniform	1	AFA
ENSG00000110713.11	NUP98	-0.0646478	29	uniform	1	AFA
ENSG00000152818.13	UTRN	-0.0646387	25	uniform	2	AFA
ENSG00000204348.5	DOM3Z	-0.0646294	31	uniform	3	AFA
ENSG00000185236.7	RAB11B	-0.06462	31	uniform	1	AFA
ENSG00000179593.11	ALOX15B	-0.0646097	31	distance	2	AFA
ENSG00000198812.3	LRRC10	-0.0646091	31	uniform	2	AFA
ENSG00000197111.11	PCBP2	-0.0646029	27	uniform	3	AFA
ENSG00000111269.2	CREBL2	-0.0645917	31	uniform	3	AFA
ENSG00000139651.9	ZNF740	-0.0645916	29	distance	1	AFA
ENSG00000105677.7	TMEM147	-0.0645871	19	uniform	2	AFA
ENSG00000125841.7	NRSN2	-0.0645711	31	uniform	2	AFA
ENSG00000176393.6	RNPEP	-0.0645469	31	uniform	3	AFA
ENSG00000172216.4	CEBPB	-0.0645409	31	uniform	1	AFA
ENSG00000110880.6	CORO1C	-0.0645276	15	uniform	3	AFA
ENSG00000171552.8	BCL2L1	-0.0644286	25	uniform	3	AFA
ENSG00000162604.8	TM2D1	-0.0644275	31	distance	2	AFA
ENSG00000187838.12	PLSCR3	-0.064418	31	uniform	3	AFA
ENSG00000111676.10	ATN1	-0.0643487	27	distance	3	AFA
ENSG00000109079.5	TNFAIP1	-0.0643179	21	uniform	3	AFA
ENSG00000153044.5	CENPH	-0.0643056	15	uniform	1	AFA
ENSG00000122692.7	SMU1	-0.0642931	13	uniform	3	AFA
ENSG00000125772.8	GPCPD1	-0.0642849	29	distance	3	AFA
ENSG00000141380.9	SS18	-0.0642742	25	uniform	1	AFA
ENSG00000126814.6	TRMT5	-0.0642693	17	distance	3	AFA
ENSG00000143420.13	ENSA	-0.0642496	31	uniform	2	AFA
ENSG00000239306.3	RBM14	-0.0642149	27	uniform	1	AFA
ENSG00000105355.4	PLIN3	-0.0642001	27	uniform	1	AFA
ENSG00000051523.6	CYBA	-0.0641931	29	uniform	1	AFA
ENSG00000179456.9	ZBTB18	-0.0641726	31	distance	1	AFA
ENSG00000138496.12	PARP9	-0.0641682	31	uniform	1	AFA
ENSG00000104960.11	PTOV1	-0.0641652	31	uniform	3	AFA
ENSG00000165959.7	CLMN	-0.0641617	27	distance	2	AFA
ENSG00000099219.9	ERMP1	-0.0641566	15	distance	1	AFA
ENSG00000116663.6	FBXO6	-0.0641259	31	uniform	3	AFA
ENSG00000130699.11	TAF4	-0.0641194	31	uniform	3	AFA
ENSG00000130699.11	TAF4	-0.0641194	31	uniform	3	AFA
ENSG00000205155.3	PSENEN	-0.0641175	31	uniform	1	AFA
ENSG00000138629.11	UBL7	-0.0640881	31	uniform	3	AFA
ENSG00000141741.7	MIEN1	-0.0640495	29	distance	1	AFA
ENSG00000204519.5	ZNF551	-0.0640291	31	uniform	3	AFA
ENSG00000181751.5	C5orf30	-0.0640037	29	distance	3	AFA
ENSG00000124215.12	CDH26	-0.0639852	31	uniform	1	AFA
ENSG00000127184.6	COX7C	-0.0639562	29	uniform	1	AFA
ENSG00000117643.10	MAN1C1	-0.063939	19	distance	2	AFA
ENSG00000151881.10	C5orf28	-0.0639381	19	uniform	2	AFA
ENSG00000173327.3	MAP3K11	-0.0639158	29	uniform	1	AFA
ENSG00000008405.7	CRY1	-0.0639077	31	uniform	1	AFA
ENSG00000170522.5	ELOVL6	-0.0639068	31	distance	1	AFA
ENSG00000152620.8	NADK2	-0.0638617	31	uniform	3	AFA
ENSG00000144043.7	TEX261	-0.0638559	31	uniform	2	AFA
ENSG00000142444.6	C19orf52	-0.0638462	31	uniform	1	AFA
ENSG00000064313.7	TAF2	-0.0638241	29	uniform	2	AFA
ENSG00000184557.3	SOCS3	-0.0638014	31	uniform	1	AFA
ENSG00000152291.9	TGOLN2	-0.0637876	31	uniform	1	AFA
ENSG00000166333.9	ILK	-0.0637846	31	uniform	2	AFA
ENSG00000052841.10	TTC17	-0.0637658	31	uniform	1	AFA
ENSG00000141469.12	SLC14A1	-0.0637607	25	distance	3	AFA
ENSG00000101745.10	ANKRD12	-0.0637365	31	uniform	1	AFA
ENSG00000141232.4	TOB1	-0.0637187	25	uniform	2	AFA
ENSG00000164032.7	H2AFZ	-0.0637166	27	uniform	2	AFA
ENSG00000170482.12	SLC23A1	-0.0636914	31	uniform	2	AFA
ENSG00000150967.13	ABCB9	-0.0636602	19	uniform	1	AFA
ENSG00000122787.10	AKR1D1	-0.0636335	27	uniform	2	AFA
ENSG00000172732.7	MUS81	-0.0636292	23	uniform	2	AFA
ENSG00000164896.15	FASTK	-0.0636167	25	distance	3	AFA
ENSG00000100599.11	RIN3	-0.0635929	27	uniform	3	AFA
ENSG00000071127.12	WDR1	-0.0635483	27	uniform	3	AFA
ENSG00000148339.8	SLC25A25	-0.0635407	29	distance	3	AFA
ENSG00000166848.4	TERF2IP	-0.0634993	29	distance	3	AFA
ENSG00000172349.12	IL16	-0.0634942	29	distance	1	AFA
ENSG00000132142.15	ACACA	-0.0634754	31	uniform	1	AFA
ENSG00000174917.4	C19orf70	-0.0634743	25	uniform	3	AFA
ENSG00000071909.14	MYO3B	-0.0634437	27	uniform	3	AFA
ENSG00000121741.11	ZMYM2	-0.0634403	17	distance	1	AFA
ENSG00000075624.9	ACTB	-0.0634244	31	uniform	2	AFA
ENSG00000134108.8	ARL8B	-0.0634209	31	distance	3	AFA
ENSG00000166923.6	GREM1	-0.0633838	27	uniform	2	AFA
ENSG00000177606.5	JUN	-0.0633644	19	uniform	3	AFA
ENSG00000104738.12	MCM4	-0.0633425	31	distance	1	AFA
ENSG00000124151.14	NCOA3	-0.0633362	31	uniform	3	AFA
ENSG00000127920.4	GNG11	-0.0633213	29	distance	1	AFA
ENSG00000173812.6	EIF1	-0.0632967	27	uniform	2	AFA
ENSG00000120063.5	GNA13	-0.0632907	31	uniform	1	AFA
ENSG00000170345.5	FOS	-0.0632654	31	uniform	1	AFA
ENSG00000129084.13	PSMA1	-0.063234	31	uniform	1	AFA
ENSG00000107338.8	SHB	-0.0632271	29	uniform	3	AFA
ENSG00000139613.7	SMARCC2	-0.0632033	31	distance	1	AFA
ENSG00000150403.13	TMCO3	-0.0631829	21	distance	1	AFA
ENSG00000164466.8	SFXN1	-0.0631388	31	distance	1	AFA
ENSG00000104365.9	IKBKB	-0.0631353	31	distance	1	AFA
ENSG00000079313.7	REXO1	-0.0631102	29	uniform	1	AFA
ENSG00000198734.6	F5	-0.0630715	31	uniform	3	AFA
ENSG00000131100.8	ATP6V1E1	-0.0630666	31	uniform	3	AFA
ENSG00000134330.14	IAH1	-0.0630342	21	distance	1	AFA
ENSG00000071082.6	RPL31	-0.0630315	31	distance	3	AFA
ENSG00000243489.2	KRTAP10-11	-0.0630258	25	distance	3	AFA
ENSG00000104517.8	UBR5	-0.0629996	27	distance	1	AFA
ENSG00000147654.10	EBAG9	-0.0629864	25	uniform	1	AFA
ENSG00000155876.4	RRAGA	-0.0629854	27	uniform	1	AFA
ENSG00000169813.12	HNRNPF	-0.0629836	23	distance	1	AFA
ENSG00000173826.10	KCNH6	-0.0629777	31	uniform	1	AFA
ENSG00000172409.5	CLP1	-0.0629723	31	uniform	3	AFA
ENSG00000165879.7	FRAT1	-0.0629598	31	uniform	1	AFA
ENSG00000145569.5	FAM105A	-0.0629559	23	uniform	1	AFA
ENSG00000156256.10	USP16	-0.0629174	13	uniform	1	AFA
ENSG00000108264.12	TADA2A	-0.0629039	27	uniform	3	AFA
ENSG00000204560.5	DHX16	-0.0628723	31	uniform	3	AFA
ENSG00000102699.5	PARP4	-0.0628604	29	distance	1	AFA
ENSG00000118515.7	SGK1	-0.0628504	23	distance	2	AFA
ENSG00000133226.12	SRRM1	-0.0628139	21	uniform	2	AFA
ENSG00000165630.9	PRPF18	-0.0628083	31	uniform	1	AFA
ENSG00000163519.9	TRAT1	-0.0627854	27	distance	2	AFA
ENSG00000119844.10	AFTPH	-0.0627822	29	distance	3	AFA
ENSG00000108187.10	PBLD	-0.0627751	31	uniform	1	AFA
ENSG00000159216.13	RUNX1	-0.0627377	31	uniform	2	AFA
ENSG00000198911.7	SREBF2	-0.0627193	15	distance	3	AFA
ENSG00000117676.9	RPS6KA1	-0.0627125	29	distance	1	AFA
ENSG00000197329.7	PELI1	-0.0627102	31	distance	2	AFA
ENSG00000180318.3	ALX1	-0.0627095	13	distance	3	AFA
ENSG00000148362.6	C9orf142	-0.0626459	29	uniform	3	AFA
ENSG00000157349.11	DDX19B	-0.0626153	27	uniform	1	AFA
ENSG00000103066.8	PLA2G15	-0.0626142	29	uniform	2	AFA
ENSG00000196581.6	AJAP1	-0.0626026	29	uniform	3	AFA
ENSG00000110171.14	TRIM3	-0.0625994	15	uniform	1	AFA
ENSG00000227345.4	PARG	-0.0625678	27	distance	3	AFA
ENSG00000136950.9	ARPC5L	-0.0625671	29	uniform	1	AFA
ENSG00000027001.7	MIPEP	-0.0625323	31	uniform	2	AFA
ENSG00000188906.9	LRRK2	-0.0625162	29	uniform	2	AFA
ENSG00000033100.10	CHPF2	-0.0625018	19	uniform	3	AFA
ENSG00000156675.11	RAB11FIP1	-0.0624678	31	uniform	1	AFA
ENSG00000112096.11	SOD2	-0.0624259	31	uniform	2	AFA
ENSG00000178234.8	GALNT11	-0.0623971	29	uniform	3	AFA
ENSG00000188687.11	SLC4A5	-0.0623878	31	uniform	1	AFA
ENSG00000102974.10	CTCF	-0.0623513	31	uniform	3	AFA
ENSG00000102974.10	CTCF	-0.0623513	31	uniform	3	AFA
ENSG00000147454.9	SLC25A37	-0.0623246	29	distance	1	AFA
ENSG00000163322.9	FAM175A	-0.0623234	31	uniform	1	AFA
ENSG00000132825.5	PPP1R3D	-0.0623233	31	uniform	1	AFA
ENSG00000128609.10	NDUFA5	-0.0623026	31	uniform	3	AFA
ENSG00000164924.13	YWHAZ	-0.0623024	27	uniform	2	AFA
ENSG00000185885.11	IFITM1	-0.0622346	29	distance	3	AFA
ENSG00000145113.17	MUC4	-0.0622215	31	distance	1	AFA
ENSG00000150867.9	PIP4K2A	-0.0622018	31	distance	1	AFA
ENSG00000204209.6	DAXX	-0.0621948	17	distance	3	AFA
ENSG00000105738.6	SIPA1L3	-0.0621639	31	uniform	3	AFA
ENSG00000105298.9	CACTIN	-0.0621605	31	uniform	2	AFA
ENSG00000136213.7	CHST12	-0.0620562	21	distance	3	AFA
ENSG00000164197.7	RNF180	-0.0620522	31	uniform	3	AFA
ENSG00000101188.4	NTSR1	-0.0620485	17	uniform	3	AFA
ENSG00000049245.8	VAMP3	-0.0620471	27	distance	1	AFA
ENSG00000099875.10	MKNK2	-0.0620413	31	uniform	3	AFA
ENSG00000160563.8	MED27	-0.0620378	31	uniform	1	AFA
ENSG00000156172.5	C8orf37	-0.0620282	31	uniform	3	AFA
ENSG00000173875.9	ZNF791	-0.0620061	23	uniform	1	AFA
ENSG00000165457.9	FOLR2	-0.0620056	25	uniform	1	AFA
ENSG00000077238.9	IL4R	-0.0619943	27	distance	1	AFA
ENSG00000134077.11	THUMPD3	-0.0619788	31	uniform	1	AFA
ENSG00000212807.1	OR2A42	-0.0619474	25	distance	1	AFA
ENSG00000132591.7	ERAL1	-0.061931	31	uniform	2	AFA
ENSG00000034510.4	TMSB10	-0.0619309	31	uniform	3	AFA
ENSG00000145819.11	ARHGAP26	-0.0619084	29	uniform	3	AFA
ENSG00000105583.5	WDR83OS	-0.0619006	29	uniform	3	AFA
ENSG00000244115.1	DNAJC25-GNG10	-0.0618984	31	uniform	2	AFA
ENSG00000151093.3	OXSM	-0.0618761	13	uniform	3	AFA
ENSG00000126432.9	PRDX5	-0.0618686	13	uniform	2	AFA
ENSG00000100664.6	EIF5	-0.0618285	31	uniform	1	AFA
ENSG00000005700.10	IBTK	-0.0618093	21	distance	3	AFA
ENSG00000134072.6	CAMK1	-0.0617901	31	uniform	1	AFA
ENSG00000104863.7	LIN7B	-0.0617367	31	uniform	3	AFA
ENSG00000114098.13	ARMC8	-0.06172	29	distance	1	AFA
ENSG00000164828.13	SUN1	-0.0617008	31	uniform	1	AFA
ENSG00000082213.13	C5orf22	-0.0617	23	uniform	1	AFA
ENSG00000118503.10	TNFAIP3	-0.061677	31	uniform	1	AFA
ENSG00000196449.3	YRDC	-0.0616732	29	uniform	1	AFA
ENSG00000112079.8	STK38	-0.061664	31	uniform	2	AFA
ENSG00000187446.7	CHP1	-0.0616307	29	uniform	1	AFA
ENSG00000205869.2	KRTAP5-1	-0.0616298	29	distance	3	AFA
ENSG00000156983.11	BRPF1	-0.0616078	25	distance	3	AFA
ENSG00000101220.13	C20orf27	-0.0615957	31	uniform	2	AFA
ENSG00000118922.12	KLF12	-0.0615855	31	uniform	2	AFA
ENSG00000132694.14	ARHGEF11	-0.0615695	31	distance	1	AFA
ENSG00000087086.9	FTL	-0.0615686	31	uniform	1	AFA
ENSG00000114573.5	ATP6V1A	-0.0615383	31	uniform	2	AFA
ENSG00000163382.7	APOA1BP	-0.061529	31	uniform	1	AFA
ENSG00000104064.12	GABPB1	-0.0615024	31	distance	3	AFA
ENSG00000068796.12	KIF2A	-0.0614694	31	uniform	1	AFA
ENSG00000146729.5	GBAS	-0.0614541	31	uniform	2	AFA
ENSG00000121858.6	TNFSF10	-0.0614259	25	distance	1	AFA
ENSG00000198355.4	PIM3	-0.0614127	31	uniform	2	AFA
ENSG00000165512.4	ZNF22	-0.0614101	15	distance	3	AFA
ENSG00000157837.11	SPPL3	-0.0614073	31	uniform	2	AFA
ENSG00000168264.6	IRF2BP2	-0.0613954	29	uniform	2	AFA
ENSG00000105063.14	PPP6R1	-0.0613303	31	uniform	1	AFA
ENSG00000117289.7	TXNIP	-0.0612898	31	distance	2	AFA
ENSG00000114388.8	NPRL2	-0.0612426	23	uniform	3	AFA
ENSG00000198478.6	SH3BGRL2	-0.061237	27	uniform	1	AFA
ENSG00000187147.13	RNF220	-0.0612123	31	uniform	3	AFA
ENSG00000065491.8	TBC1D22B	-0.0612089	31	distance	2	AFA
ENSG00000115840.9	SLC25A12	-0.0612047	25	uniform	2	AFA
ENSG00000158792.11	SPATA2L	-0.0611809	31	distance	1	AFA
ENSG00000172613.3	RAD9A	-0.0611796	31	distance	2	AFA
ENSG00000106125.14	FAM188B	-0.0611766	31	uniform	2	AFA
ENSG00000105327.11	BBC3	-0.0611717	27	uniform	3	AFA
ENSG00000106608.12	URGCP	-0.0611345	31	uniform	3	AFA
ENSG00000132405.14	TBC1D14	-0.0610823	11	distance	1	AFA
ENSG00000162384.9	C1orf123	-0.0610781	27	uniform	1	AFA
ENSG00000013725.10	CD6	-0.0610572	27	distance	3	AFA
ENSG00000020181.13	GPR124	-0.061031	27	uniform	2	AFA
ENSG00000138297.9	TIMM23	-0.0609681	31	distance	3	AFA
ENSG00000174165.3	ZDHHC24	-0.0609212	29	uniform	1	AFA
ENSG00000124831.14	LRRFIP1	-0.0609121	25	distance	3	AFA
ENSG00000121057.8	AKAP1	-0.0609062	29	distance	1	AFA
ENSG00000129595.8	EPB41L4A	-0.0608821	31	uniform	3	AFA
ENSG00000028116.12	VRK2	-0.0608508	27	uniform	1	AFA
ENSG00000143178.8	TBX19	-0.060848	27	uniform	1	AFA
ENSG00000107872.8	FBXL15	-0.0608326	29	uniform	1	AFA
ENSG00000125746.10	EML2	-0.0608308	29	uniform	2	AFA
ENSG00000141759.10	TXNL4A	-0.0608258	31	uniform	3	AFA
ENSG00000175416.8	CLTB	-0.0607984	25	uniform	2	AFA
ENSG00000162889.6	MAPKAPK2	-0.0607942	31	uniform	3	AFA
ENSG00000125755.13	SYMPK	-0.0607656	31	uniform	3	AFA
ENSG00000040531.10	CTNS	-0.0607524	31	uniform	2	AFA
ENSG00000138386.12	NAB1	-0.0607474	31	uniform	1	AFA
ENSG00000249709.3	ZNF564	-0.0607407	23	uniform	3	AFA
ENSG00000174851.10	YIF1A	-0.0607141	31	uniform	3	AFA
ENSG00000133794.13	ARNTL	-0.0606818	31	uniform	1	AFA
ENSG00000126709.10	IFI6	-0.0606618	31	uniform	2	AFA
ENSG00000075303.8	SLC25A40	-0.0606574	27	uniform	3	AFA
ENSG00000166575.12	TMEM135	-0.0606399	9	distance	3	AFA
ENSG00000104221.8	BRF2	-0.0606163	17	distance	1	AFA
ENSG00000168826.11	ZBTB49	-0.0606089	31	uniform	3	AFA
ENSG00000128272.10	ATF4	-0.0605915	31	uniform	3	AFA
ENSG00000198863.3	RUNDC1	-0.0605884	31	uniform	3	AFA
ENSG00000127588.4	GNG13	-0.0605804	31	uniform	1	AFA
ENSG00000131196.13	NFATC1	-0.0605767	29	uniform	2	AFA
ENSG00000107643.11	MAPK8	-0.0605599	25	uniform	3	AFA
ENSG00000180953.7	ST20	-0.0605415	31	distance	3	AFA
ENSG00000131746.8	TNS4	-0.0605412	29	distance	3	AFA
ENSG00000168101.10	NUDT16L1	-0.0604988	29	uniform	1	AFA
ENSG00000242173.4	ARHGDIG	-0.0604777	29	uniform	3	AFA
ENSG00000168397.12	ATG4B	-0.0604554	31	uniform	2	AFA
ENSG00000170989.8	S1PR1	-0.0604363	31	uniform	1	AFA
ENSG00000185432.10	METTL7A	-0.060413	31	uniform	2	AFA
ENSG00000167925.11	GHDC	-0.0604097	31	uniform	1	AFA
ENSG00000070444.9	MNT	-0.06038	31	distance	2	AFA
ENSG00000185033.10	SEMA4B	-0.0603788	31	uniform	2	AFA
ENSG00000133612.14	AGAP3	-0.0603533	27	distance	3	AFA
ENSG00000196411.5	EPHB4	-0.0603502	31	uniform	2	AFA
ENSG00000176978.9	DPP7	-0.0603231	27	uniform	1	AFA
ENSG00000109911.13	ELP4	-0.0603202	29	uniform	1	AFA
ENSG00000080200.5	CRYBG3	-0.0603147	25	distance	1	AFA
ENSG00000112739.12	PRPF4B	-0.0603116	31	uniform	3	AFA
ENSG00000179958.4	DCTPP1	-0.060299	31	uniform	2	AFA
ENSG00000119397.12	CNTRL	-0.0602985	31	uniform	3	AFA
ENSG00000182087.8	TMEM259	-0.0602552	13	distance	2	AFA
ENSG00000141027.16	NCOR1	-0.0602493	25	uniform	2	AFA
ENSG00000104381.8	GDAP1	-0.0602466	31	uniform	1	AFA
ENSG00000134762.12	DSC3	-0.0602293	31	uniform	1	AFA
ENSG00000130640.9	TUBGCP2	-0.0602288	31	uniform	3	AFA
ENSG00000114770.12	ABCC5	-0.0602244	29	distance	2	AFA
ENSG00000172780.12	RAB43	-0.0602112	17	distance	3	AFA
ENSG00000115935.12	WIPF1	-0.0601748	31	uniform	2	AFA
ENSG00000131143.4	COX4I1	-0.0601722	31	distance	1	AFA
ENSG00000170540.10	ARL6IP1	-0.0601589	29	uniform	3	AFA
ENSG00000186867.6	QRFPR	-0.0601083	29	uniform	1	AFA
ENSG00000146263.7	MMS22L	-0.060108	31	distance	3	AFA
ENSG00000042753.7	AP2S1	-0.0600906	19	uniform	3	AFA
ENSG00000165494.6	PCF11	-0.0600817	25	distance	3	AFA
ENSG00000180448.6	HMHA1	-0.0600642	25	uniform	3	AFA
ENSG00000160294.6	MCM3AP	-0.0600593	23	uniform	1	AFA
ENSG00000165626.12	BEND7	-0.0600283	25	uniform	3	AFA
ENSG00000119574.8	ZBTB45	-0.0599755	31	uniform	3	AFA
ENSG00000166747.8	AP1G1	-0.0599687	31	uniform	1	AFA
ENSG00000107371.8	EXOSC3	-0.0599214	25	uniform	3	AFA
ENSG00000132581.4	SDF2	-0.0598853	7	distance	2	AFA
ENSG00000159210.5	SNF8	-0.0598818	29	uniform	3	AFA
ENSG00000145428.10	RNF175	-0.0598748	21	uniform	1	AFA
ENSG00000196844.4	PATE2	-0.059848	29	uniform	1	AFA
ENSG00000160796.12	NBEAL2	-0.0598437	13	uniform	1	AFA
ENSG00000051009.6	FAM160A2	-0.0598108	25	uniform	3	AFA
ENSG00000160214.8	RRP1	-0.0597905	31	distance	1	AFA
ENSG00000100614.13	PPM1A	-0.0597696	23	uniform	3	AFA
ENSG00000168259.10	DNAJC7	-0.0597488	31	distance	2	AFA
ENSG00000145794.12	MEGF10	-0.0596691	31	uniform	1	AFA
ENSG00000099817.7	POLR2E	-0.0596582	29	uniform	1	AFA
ENSG00000181104.6	F2R	-0.0596467	21	uniform	3	AFA
ENSG00000007264.9	MATK	-0.0596303	29	uniform	3	AFA
ENSG00000034152.14	MAP2K3	-0.059627	31	distance	1	AFA
ENSG00000111880.11	RNGTT	-0.0596215	29	uniform	2	AFA
ENSG00000157869.10	RAB28	-0.0595914	29	uniform	1	AFA
ENSG00000139631.14	CSAD	-0.0595807	31	uniform	3	AFA
ENSG00000131669.5	NINJ1	-0.0595595	27	distance	1	AFA
ENSG00000225921.2	NOL7	-0.0595552	21	uniform	1	AFA
ENSG00000088179.4	PTPN4	-0.0595367	29	distance	2	AFA
ENSG00000110079.12	MS4A4A	-0.0595232	29	uniform	1	AFA
ENSG00000164631.14	ZNF12	-0.0595132	31	uniform	2	AFA
ENSG00000124222.17	STX16	-0.0595095	29	uniform	1	AFA
ENSG00000132286.7	TIMM10B	-0.0594953	21	uniform	3	AFA
ENSG00000106628.6	POLD2	-0.0594883	27	distance	2	AFA
ENSG00000128340.10	RAC2	-0.0594873	27	uniform	3	AFA
ENSG00000164305.13	CASP3	-0.0594814	31	uniform	1	AFA
ENSG00000142534.2	RPS11	-0.0594704	25	uniform	3	AFA
ENSG00000179630.6	LACC1	-0.0594416	27	uniform	3	AFA
ENSG00000070214.11	SLC44A1	-0.059435	27	distance	2	AFA
ENSG00000167862.5	ICT1	-0.0594137	31	uniform	2	AFA
ENSG00000124243.12	BCAS4	-0.0593455	21	uniform	1	AFA
ENSG00000185176.8	AQP12B	-0.0593375	31	distance	3	AFA
ENSG00000166169.12	POLL	-0.0593127	29	uniform	2	AFA
ENSG00000204176.8	SYT15	-0.0593109	31	distance	1	AFA
ENSG00000204264.4	PSMB8	-0.0592519	17	uniform	3	AFA
ENSG00000205021.9	CCL3L1	-0.0592445	27	uniform	2	AFA
ENSG00000177981.6	ASB8	-0.0592013	31	uniform	2	AFA
ENSG00000155729.8	KCTD18	-0.0591995	31	uniform	1	AFA
ENSG00000163605.10	PPP4R2	-0.0591987	31	distance	2	AFA
ENSG00000184182.14	UBE2F	-0.0591853	7	distance	1	AFA
ENSG00000104872.6	PIH1D1	-0.0591705	31	uniform	1	AFA
ENSG00000087087.14	SRRT	-0.0591617	31	uniform	1	AFA
ENSG00000167978.12	SRRM2	-0.0591218	29	uniform	2	AFA
ENSG00000173757.5	STAT5B	-0.0591119	31	uniform	3	AFA
ENSG00000129636.8	ITFG1	-0.0591075	29	uniform	3	AFA
ENSG00000127616.12	SMARCA4	-0.0590972	31	uniform	2	AFA
ENSG00000095002.8	MSH2	-0.0590913	29	distance	1	AFA
ENSG00000070882.8	OSBPL3	-0.0590751	31	uniform	2	AFA
ENSG00000054796.8	SPO11	-0.0590392	29	uniform	3	AFA
ENSG00000203812.2	HIST2H2AA4	-0.0590275	13	uniform	2	AFA
ENSG00000142409.4	ZNF787	-0.0590153	27	uniform	3	AFA
ENSG00000106701.7	FSD1L	-0.0589958	29	uniform	1	AFA
ENSG00000175283.7	DOLK	-0.0589763	31	uniform	1	AFA
ENSG00000131368.3	MRPS25	-0.0589731	31	distance	2	AFA
ENSG00000116213.11	WRAP73	-0.0589548	31	uniform	1	AFA
ENSG00000105127.3	AKAP8	-0.0589433	31	distance	2	AFA
ENSG00000134987.7	WDR36	-0.0589403	31	uniform	2	AFA
ENSG00000221886.3	C5orf54	-0.0589314	31	uniform	1	AFA
ENSG00000117481.5	NSUN4	-0.0589061	25	uniform	1	AFA
ENSG00000176533.8	GNG7	-0.0589024	31	uniform	1	AFA
ENSG00000100084.10	HIRA	-0.058899	31	uniform	1	AFA
ENSG00000010282.10	HHATL	-0.0588475	31	uniform	3	AFA
ENSG00000133661.11	SFTPD	-0.0588263	31	uniform	1	AFA
ENSG00000118363.7	SPCS2	-0.0588048	31	uniform	3	AFA
ENSG00000107651.8	SEC23IP	-0.0587851	31	uniform	1	AFA
ENSG00000140750.12	ARHGAP17	-0.0587758	31	uniform	1	AFA
ENSG00000155090.10	KLF10	-0.0587638	31	uniform	3	AFA
ENSG00000167315.13	ACAA2	-0.0587507	31	uniform	1	AFA
ENSG00000164024.7	METAP1	-0.0587473	31	distance	1	AFA
ENSG00000161405.12	IKZF3	-0.0587424	17	uniform	3	AFA
ENSG00000178386.8	ZNF223	-0.0587283	23	distance	3	AFA
ENSG00000128284.15	APOL3	-0.0586927	31	distance	1	AFA
ENSG00000136143.9	SUCLA2	-0.0586598	31	uniform	1	AFA
ENSG00000151923.13	TIAL1	-0.0586548	31	distance	1	AFA
ENSG00000128872.5	TMOD2	-0.0586223	31	uniform	2	AFA
ENSG00000197956.5	S100A6	-0.0586205	29	distance	3	AFA
ENSG00000198258.6	UBL5	-0.0586154	25	uniform	1	AFA
ENSG00000137760.10	ALKBH8	-0.0586052	21	uniform	1	AFA
ENSG00000103047.3	TANGO6	-0.0586021	25	uniform	3	AFA
ENSG00000204178.5	TMEM57	-0.0585984	29	uniform	2	AFA
ENSG00000004779.5	NDUFAB1	-0.0585723	31	uniform	1	AFA
ENSG00000169976.5	SF3B5	-0.058566	31	uniform	3	AFA
ENSG00000137642.8	SORL1	-0.058551	25	distance	2	AFA
ENSG00000181467.2	RAP2B	-0.0585502	15	distance	1	AFA
ENSG00000130713.11	EXOSC2	-0.0585254	31	uniform	3	AFA
ENSG00000168497.4	SDPR	-0.0585193	31	uniform	1	AFA
ENSG00000160050.10	CCDC28B	-0.0585084	29	uniform	1	AFA
ENSG00000162959.8	MEMO1	-0.0585058	31	uniform	2	AFA
ENSG00000198342.5	ZNF442	-0.0584819	23	uniform	3	AFA
ENSG00000132432.9	SEC61G	-0.0584722	29	uniform	1	AFA
ENSG00000184838.10	PRR16	-0.058398	31	distance	2	AFA
ENSG00000089123.11	TASP1	-0.0583901	25	uniform	1	AFA
ENSG00000113407.9	TARS	-0.0583625	27	distance	1	AFA
ENSG00000239305.2	RNF103	-0.0583551	29	uniform	3	AFA
ENSG00000174748.14	RPL15	-0.0583316	31	uniform	3	AFA
ENSG00000204257.10	HLA-DMA	-0.0583228	27	uniform	3	AFA
ENSG00000124789.7	NUP153	-0.0582983	31	uniform	1	AFA
ENSG00000134253.5	TRIM45	-0.058278	27	uniform	1	AFA
ENSG00000149716.8	ORAOV1	-0.0582741	27	distance	3	AFA
ENSG00000146007.6	ZMAT2	-0.0582556	31	uniform	3	AFA
ENSG00000151576.6	QTRTD1	-0.0582369	31	uniform	1	AFA
ENSG00000185737.8	NRG3	-0.058222	31	distance	1	AFA
ENSG00000121413.8	ZSCAN18	-0.058197	15	uniform	3	AFA
ENSG00000143851.11	PTPN7	-0.0581954	21	uniform	1	AFA
ENSG00000113384.9	GOLPH3	-0.0581945	31	uniform	3	AFA
ENSG00000171643.9	S100Z	-0.0581695	31	distance	2	AFA
ENSG00000135845.4	PIGC	-0.0581252	31	distance	1	AFA
ENSG00000162065.7	TBC1D24	-0.058115	31	uniform	2	AFA
ENSG00000185163.5	DDX51	-0.0581054	15	distance	3	AFA
ENSG00000180425.7	C11orf71	-0.0580834	25	distance	3	AFA
ENSG00000152102.13	FAM168B	-0.0580574	31	uniform	3	AFA
ENSG00000198574.4	SH2D1B	-0.0580411	23	distance	1	AFA
ENSG00000102901.8	CENPT	-0.0580136	31	uniform	2	AFA
ENSG00000177692.7	DNAJC28	-0.0580134	29	distance	3	AFA
ENSG00000107864.10	CPEB3	-0.0580011	27	uniform	1	AFA
ENSG00000099204.14	ABLIM1	-0.0579742	31	distance	1	AFA
ENSG00000138755.5	CXCL9	-0.0579738	23	distance	2	AFA
ENSG00000119414.7	PPP6C	-0.0579664	25	distance	3	AFA
ENSG00000171302.12	CANT1	-0.0579615	31	uniform	2	AFA
ENSG00000169220.13	RGS14	-0.0579489	31	uniform	1	AFA
ENSG00000186523.10	FAM86B1	-0.0579354	29	uniform	3	AFA
ENSG00000137077.3	CCL21	-0.057892	31	uniform	3	AFA
ENSG00000174903.10	RAB1B	-0.0578614	27	uniform	1	AFA
ENSG00000181938.9	GINS3	-0.0578343	29	uniform	1	AFA
ENSG00000166289.5	PLEKHF1	-0.057804	27	uniform	3	AFA
ENSG00000186577.7	C6orf1	-0.0577875	29	uniform	1	AFA
ENSG00000163565.14	IFI16	-0.0577614	31	uniform	3	AFA
ENSG00000198879.7	SFMBT2	-0.0577316	27	uniform	3	AFA
ENSG00000115155.12	OTOF	-0.0577118	31	distance	3	AFA
ENSG00000132824.9	SERINC3	-0.0577073	29	uniform	3	AFA
ENSG00000185482.3	STAC3	-0.0576992	31	uniform	2	AFA
ENSG00000179965.7	ZNF771	-0.0576991	31	uniform	1	AFA
ENSG00000066084.8	DIP2B	-0.0576753	21	distance	1	AFA
ENSG00000075073.10	TACR2	-0.0576667	31	uniform	3	AFA
ENSG00000164818.11	HEATR2	-0.057655	31	uniform	3	AFA
ENSG00000180694.9	TMEM64	-0.0576217	31	uniform	2	AFA
ENSG00000206053.8	HN1L	-0.0576204	31	uniform	1	AFA
ENSG00000110442.7	COMMD9	-0.0576183	31	uniform	1	AFA
ENSG00000135424.11	ITGA7	-0.0576063	15	distance	3	AFA
ENSG00000166503.4	HDGFRP3	-0.0576017	29	uniform	3	AFA
ENSG00000186300.7	ZNF555	-0.0575663	29	uniform	3	AFA
ENSG00000162227.3	TAF6L	-0.0575596	31	uniform	3	AFA
ENSG00000249471.3	ZNF324B	-0.0575438	31	uniform	2	AFA
ENSG00000126003.6	PLAGL2	-0.0575335	31	uniform	1	AFA
ENSG00000164329.9	PAPD4	-0.0575194	25	uniform	3	AFA
ENSG00000123700.4	KCNJ2	-0.0575138	29	uniform	1	AFA
ENSG00000167914.6	GSDMA	-0.0575081	19	distance	3	AFA
ENSG00000134686.12	PHC2	-0.0574892	23	distance	2	AFA
ENSG00000171496.2	OR1L8	-0.0574878	31	uniform	1	AFA
ENSG00000181555.15	SETD2	-0.0574866	25	distance	3	AFA
ENSG00000102606.13	ARHGEF7	-0.0574712	27	distance	3	AFA
ENSG00000082146.8	STRADB	-0.0574589	31	uniform	2	AFA
ENSG00000106330.7	MOSPD3	-0.0574514	29	distance	2	AFA
ENSG00000180881.15	CAPS2	-0.0574429	29	uniform	3	AFA
ENSG00000144655.10	CSRNP1	-0.0574423	31	uniform	3	AFA
ENSG00000204524.5	ZNF805	-0.0574401	31	uniform	1	AFA
ENSG00000169016.12	E2F6	-0.0574353	31	distance	1	AFA
ENSG00000132122.7	SPATA6	-0.0574307	27	uniform	1	AFA
ENSG00000105131.3	EPHX3	-0.0574044	31	uniform	3	AFA
ENSG00000139726.6	DENR	-0.0573972	25	uniform	3	AFA
ENSG00000132702.7	HAPLN2	-0.0573516	31	distance	3	AFA
ENSG00000128585.13	MKLN1	-0.0573062	31	distance	3	AFA
ENSG00000165650.7	PDZD8	-0.0572947	31	uniform	1	AFA
ENSG00000183508.4	FAM46C	-0.0572698	29	uniform	1	AFA
ENSG00000137996.8	RTCA	-0.0571989	31	uniform	1	AFA
ENSG00000134900.7	TPP2	-0.0571893	31	uniform	3	AFA
ENSG00000167461.7	RAB8A	-0.0571825	31	uniform	2	AFA
ENSG00000165804.11	ZNF219	-0.0571268	23	uniform	3	AFA
ENSG00000085231.9	TAF9	-0.0571191	31	distance	2	AFA
ENSG00000157778.4	PSMG3	-0.0570751	31	uniform	1	AFA
ENSG00000198818.5	SFT2D1	-0.0570226	29	uniform	2	AFA
ENSG00000113163.11	COL4A3BP	-0.0570145	31	uniform	2	AFA
ENSG00000169379.11	ARL13B	-0.0569951	31	uniform	3	AFA
ENSG00000153485.5	TMEM251	-0.0569718	31	uniform	3	AFA
ENSG00000135045.6	C9orf40	-0.0569698	29	distance	2	AFA
ENSG00000075131.5	TIPIN	-0.0569673	21	uniform	1	AFA
ENSG00000187626.7	ZKSCAN4	-0.0569652	29	distance	3	AFA
ENSG00000115392.7	FANCL	-0.0569517	23	uniform	3	AFA
ENSG00000111737.7	RAB35	-0.0569495	31	uniform	1	AFA
ENSG00000204564.7	C6orf136	-0.0569393	31	uniform	3	AFA
ENSG00000187097.8	ENTPD5	-0.0569355	31	uniform	2	AFA
ENSG00000242616.3	GNG10	-0.0569247	31	uniform	1	AFA
ENSG00000109458.4	GAB1	-0.056908	31	distance	1	AFA
ENSG00000224226.4	TBC1D3B	-0.0568949	31	uniform	1	AFA
ENSG00000131115.11	ZNF227	-0.0568836	29	distance	2	AFA
ENSG00000140564.6	FURIN	-0.0568716	31	uniform	3	AFA
ENSG00000185650.8	ZFP36L1	-0.0568529	31	distance	3	AFA
ENSG00000081760.12	AACS	-0.0568487	23	uniform	3	AFA
ENSG00000069424.10	KCNAB2	-0.0568186	23	uniform	2	AFA
ENSG00000119673.10	ACOT2	-0.0567919	27	uniform	1	AFA
ENSG00000076685.14	NT5C2	-0.0567676	21	distance	1	AFA
ENSG00000112245.6	PTP4A1	-0.0567558	21	distance	1	AFA
ENSG00000011258.11	MBTD1	-0.0567403	29	uniform	3	AFA
ENSG00000089639.6	GMIP	-0.056722	23	uniform	3	AFA
ENSG00000130723.13	PRRC2B	-0.0567083	31	uniform	2	AFA
ENSG00000177565.11	TBL1XR1	-0.0566754	31	uniform	1	AFA
ENSG00000103061.7	SLC7A6OS	-0.0566542	13	uniform	1	AFA
ENSG00000189050.10	RNFT1	-0.0566304	27	distance	3	AFA
ENSG00000078804.8	TP53INP2	-0.0566062	31	uniform	1	AFA
ENSG00000183576.8	SETD3	-0.0565588	23	distance	1	AFA
ENSG00000066739.7	ATG2B	-0.0565276	21	uniform	3	AFA
ENSG00000108515.13	ENO3	-0.056527	23	uniform	3	AFA
ENSG00000141682.11	PMAIP1	-0.0565101	29	uniform	2	AFA
ENSG00000162104.5	ADCY9	-0.05651	31	uniform	2	AFA
ENSG00000104957.9	CCDC130	-0.056505	29	uniform	2	AFA
ENSG00000136527.13	TRA2B	-0.0564838	31	uniform	3	AFA
ENSG00000055950.12	MRPL43	-0.0564699	21	uniform	3	AFA
ENSG00000148429.9	USP6NL	-0.0564313	31	uniform	1	AFA
ENSG00000077549.13	CAPZB	-0.056429	31	distance	1	AFA
ENSG00000135974.5	C2orf49	-0.0564092	31	distance	1	AFA
ENSG00000262814.2	MRPL12	-0.0563996	31	uniform	3	AFA
ENSG00000131467.6	PSME3	-0.056385	29	uniform	1	AFA
ENSG00000176401.5	EID2B	-0.0563839	31	distance	1	AFA
ENSG00000133639.3	BTG1	-0.0563837	25	uniform	1	AFA
ENSG00000184886.3	PIGW	-0.056351	25	distance	3	AFA
ENSG00000153130.12	SCOC	-0.0563477	13	uniform	1	AFA
ENSG00000112837.12	TBX18	-0.0563456	27	uniform	1	AFA
ENSG00000179837.6	RBM15B	-0.0563455	31	uniform	1	AFA
ENSG00000196415.5	PRTN3	-0.0563299	31	uniform	3	AFA
ENSG00000116199.7	FAM20B	-0.0563286	25	distance	3	AFA
ENSG00000143742.8	SRP9	-0.0563186	29	distance	1	AFA
ENSG00000109436.7	TBC1D9	-0.0562921	31	uniform	3	AFA
ENSG00000162614.13	NEXN	-0.0562797	27	uniform	1	AFA
ENSG00000134851.7	TMEM165	-0.0562748	25	uniform	1	AFA
ENSG00000168040.4	FADD	-0.0562396	19	uniform	3	AFA
ENSG00000188215.4	DCUN1D3	-0.0562035	31	uniform	3	AFA
ENSG00000171206.8	TRIM8	-0.0561787	25	uniform	1	AFA
ENSG00000181029.7	TRAPPC5	-0.0561675	29	uniform	1	AFA
ENSG00000178726.6	THBD	-0.0561434	31	distance	2	AFA
ENSG00000129250.7	KIF1C	-0.056128	23	uniform	1	AFA
ENSG00000105793.11	GTPBP10	-0.056107	29	uniform	2	AFA
ENSG00000164209.12	SLC25A46	-0.0561069	11	distance	2	AFA
ENSG00000117362.8	APH1A	-0.0560908	29	distance	1	AFA
ENSG00000112144.11	ICK	-0.056068	31	uniform	2	AFA
ENSG00000169019.9	COMMD8	-0.0560564	25	distance	1	AFA
ENSG00000185721.7	DRG1	-0.0560339	29	uniform	1	AFA
ENSG00000170860.3	LSM3	-0.0560301	31	uniform	3	AFA
ENSG00000136295.10	TTYH3	-0.0560244	27	uniform	3	AFA
ENSG00000168487.13	BMP1	-0.0560219	25	uniform	3	AFA
ENSG00000153922.6	CHD1	-0.0559935	31	distance	3	AFA
ENSG00000155130.5	MARCKS	-0.0559879	25	uniform	3	AFA
ENSG00000164620.4	RELL2	-0.0559873	29	uniform	2	AFA
ENSG00000130803.10	ZNF317	-0.0559833	27	uniform	3	AFA
ENSG00000166987.10	MBD6	-0.0559745	31	uniform	1	AFA
ENSG00000196565.8	HBG2	-0.0559654	31	uniform	1	AFA
ENSG00000253797.2	UTP14C	-0.0559641	31	uniform	1	AFA
ENSG00000131236.12	CAP1	-0.0559614	31	uniform	3	AFA
ENSG00000104903.4	LYL1	-0.0559495	29	uniform	2	AFA
ENSG00000171497.4	PPID	-0.0559438	17	uniform	3	AFA
ENSG00000229117.4	RPL41	-0.0558738	31	uniform	3	AFA
ENSG00000205445.3	KRTAP10-2	-0.0558551	29	uniform	2	AFA
ENSG00000117411.12	B4GALT2	-0.0558305	27	uniform	1	AFA
ENSG00000180423.4	HARBI1	-0.0558084	31	uniform	3	AFA
ENSG00000168530.11	MYL1	-0.0557931	27	uniform	3	AFA
ENSG00000168209.4	DDIT4	-0.0557838	25	distance	1	AFA
ENSG00000163636.6	PSMD6	-0.0557729	11	uniform	2	AFA
ENSG00000181634.7	TNFSF15	-0.055769	31	uniform	2	AFA
ENSG00000197724.6	PHF2	-0.0557618	29	distance	1	AFA
ENSG00000125691.8	RPL23	-0.0557453	25	uniform	3	AFA
ENSG00000105438.4	KDELR1	-0.0557426	31	distance	3	AFA
ENSG00000068120.10	COASY	-0.0557349	31	uniform	2	AFA
ENSG00000173372.12	C1QA	-0.0557143	29	uniform	1	AFA
ENSG00000161638.6	ITGA5	-0.0557107	31	uniform	1	AFA
ENSG00000176225.8	RTTN	-0.0556875	31	distance	1	AFA
ENSG00000173581.3	CCDC106	-0.0556872	31	uniform	2	AFA
ENSG00000138802.7	SEC24B	-0.0556871	31	distance	3	AFA
ENSG00000117479.7	SLC19A2	-0.05567	31	distance	3	AFA
ENSG00000071794.11	HLTF	-0.0556687	21	uniform	1	AFA
ENSG00000196604.7	POTEF	-0.0556429	25	uniform	1	AFA
ENSG00000072736.14	NFATC3	-0.0556419	31	uniform	2	AFA
ENSG00000129317.10	PUS7L	-0.0556393	29	uniform	1	AFA
ENSG00000100714.10	MTHFD1	-0.0556157	31	distance	3	AFA
ENSG00000120805.9	ARL1	-0.0556012	31	uniform	3	AFA
ENSG00000204970.5	PCDHA1	-0.0555999	31	uniform	3	AFA
ENSG00000130024.10	PHF10	-0.0555725	29	uniform	1	AFA
ENSG00000121775.13	TMEM39B	-0.0555661	29	distance	1	AFA
ENSG00000171169.8	NAIF1	-0.0555643	23	uniform	1	AFA
ENSG00000182481.4	KPNA2	-0.0555451	25	distance	1	AFA
ENSG00000160446.14	ZDHHC12	-0.0555416	29	distance	1	AFA
ENSG00000105085.6	MED26	-0.0555221	27	uniform	1	AFA
ENSG00000164284.10	GRPEL2	-0.0555165	31	uniform	3	AFA
ENSG00000173660.7	UQCRH	-0.0555077	31	uniform	3	AFA
ENSG00000134291.7	TMEM106C	-0.0554925	29	uniform	1	AFA
ENSG00000130538.4	OR11H1	-0.055483	31	uniform	1	AFA
ENSG00000103187.6	COTL1	-0.0554708	19	uniform	1	AFA
ENSG00000184787.14	UBE2G2	-0.0554699	31	uniform	1	AFA
ENSG00000092200.8	RPGRIP1	-0.0554555	31	distance	3	AFA
ENSG00000068971.9	PPP2R5B	-0.0554331	31	uniform	1	AFA
ENSG00000008256.11	CYTH3	-0.0554168	31	uniform	2	AFA
ENSG00000169131.6	ZNF354A	-0.0554139	31	distance	2	AFA
ENSG00000198113.2	TOR4A	-0.0553888	31	distance	3	AFA
ENSG00000135108.10	FBXO21	-0.0553422	25	distance	1	AFA
ENSG00000149541.5	B3GAT3	-0.055327	31	uniform	3	AFA
ENSG00000026025.9	VIM	-0.0553264	29	uniform	3	AFA
ENSG00000175538.6	KCNE3	-0.0553192	29	distance	3	AFA
ENSG00000108352.7	RAPGEFL1	-0.0553115	31	uniform	1	AFA
ENSG00000150990.3	DHX37	-0.0552835	25	uniform	1	AFA
ENSG00000106554.7	CHCHD3	-0.0552603	31	uniform	3	AFA
ENSG00000065243.14	PKN2	-0.0552359	31	distance	2	AFA
ENSG00000176681.10	LRRC37A	-0.0552072	31	uniform	1	AFA
ENSG00000119392.10	GLE1	-0.0551776	31	uniform	2	AFA
ENSG00000095303.10	PTGS1	-0.0551758	31	distance	2	AFA
ENSG00000064199.2	SPA17	-0.0551581	31	uniform	1	AFA
ENSG00000131477.6	RAMP2	-0.0551487	31	uniform	2	AFA
ENSG00000165659.12	DACH1	-0.0551423	25	uniform	3	AFA
ENSG00000147548.12	WHSC1L1	-0.0551232	31	uniform	3	AFA
ENSG00000140259.6	MFAP1	-0.0551207	25	uniform	1	AFA
ENSG00000101417.7	PXMP4	-0.0551065	27	uniform	1	AFA
ENSG00000080822.12	CLDND1	-0.0550964	31	uniform	1	AFA
ENSG00000198408.9	MGEA5	-0.05508	31	uniform	3	AFA
ENSG00000180901.6	KCTD2	-0.0550721	31	uniform	3	AFA
ENSG00000164815.6	ORC5	-0.0550703	31	uniform	1	AFA
ENSG00000151445.11	VIPAS39	-0.0549773	27	uniform	3	AFA
ENSG00000133195.7	SLC39A11	-0.0549608	31	uniform	2	AFA
ENSG00000197386.6	HTT	-0.0549413	11	distance	1	AFA
ENSG00000184743.8	ATL3	-0.0549079	27	distance	2	AFA
ENSG00000117616.13	C1orf63	-0.0549053	31	uniform	1	AFA
ENSG00000197914.2	HIST1H4K	-0.0548934	29	uniform	3	AFA
ENSG00000146757.9	ZNF92	-0.0548892	31	uniform	1	AFA
ENSG00000137558.3	PI15	-0.0548891	27	distance	1	AFA
ENSG00000137266.10	SLC22A23	-0.0548776	31	uniform	1	AFA
ENSG00000247626.3	MARS2	-0.0548672	21	uniform	3	AFA
ENSG00000119335.12	SET	-0.0548571	31	uniform	1	AFA
ENSG00000164674.11	SYTL3	-0.05484	19	uniform	1	AFA
ENSG00000143740.10	SNAP47	-0.0548062	31	uniform	1	AFA
ENSG00000119906.6	FAM178A	-0.0547791	27	uniform	1	AFA
ENSG00000189319.9	FAM53B	-0.0547775	31	uniform	3	AFA
ENSG00000012223.8	LTF	-0.0547682	29	uniform	1	AFA
ENSG00000109189.7	USP46	-0.0547582	25	uniform	2	AFA
ENSG00000042493.11	CAPG	-0.0547474	29	uniform	3	AFA
ENSG00000177733.4	HNRNPA0	-0.0547371	29	distance	2	AFA
ENSG00000187118.8	CMC1	-0.0547334	31	uniform	3	AFA
ENSG00000139668.7	WDFY2	-0.0547147	31	uniform	2	AFA
ENSG00000143633.8	C1orf131	-0.0546959	27	distance	3	AFA
ENSG00000186665.8	C17orf58	-0.0546946	19	uniform	3	AFA
ENSG00000172478.13	C2orf54	-0.0546668	27	uniform	1	AFA
ENSG00000069956.7	MAPK6	-0.0546648	31	uniform	1	AFA
ENSG00000133805.11	AMPD3	-0.0546635	31	distance	1	AFA
ENSG00000164951.11	PDP1	-0.054656	25	distance	3	AFA
ENSG00000040275.12	SPDL1	-0.0546418	15	uniform	2	AFA
ENSG00000057935.9	MTA3	-0.0546399	25	uniform	3	AFA
ENSG00000110066.10	SUV420H1	-0.0546312	31	distance	3	AFA
ENSG00000108175.12	ZMIZ1	-0.0545761	29	distance	3	AFA
ENSG00000161013.12	MGAT4B	-0.0545647	31	uniform	1	AFA
ENSG00000142102.11	ATHL1	-0.0545371	31	distance	2	AFA
ENSG00000108556.7	CHRNE	-0.0545231	31	uniform	2	AFA
ENSG00000153487.11	ING1	-0.0545017	25	uniform	1	AFA
ENSG00000161911.7	TREML1	-0.0544704	31	uniform	1	AFA
ENSG00000121774.12	KHDRBS1	-0.05445	31	uniform	3	AFA
ENSG00000189283.5	FHIT	-0.0544358	25	uniform	3	AFA
ENSG00000144476.5	ACKR3	-0.0544333	17	distance	1	AFA
ENSG00000147324.6	MFHAS1	-0.0543893	21	uniform	2	AFA
ENSG00000152683.10	SLC30A6	-0.0543882	27	uniform	1	AFA
ENSG00000204427.7	ABHD16A	-0.0543774	27	uniform	1	AFA
ENSG00000011243.12	AKAP8L	-0.0543741	31	uniform	1	AFA
ENSG00000104142.6	VPS18	-0.0543738	29	uniform	1	AFA
ENSG00000172269.12	DPAGT1	-0.0543711	19	uniform	1	AFA
ENSG00000150991.10	UBC	-0.0543695	17	distance	1	AFA
ENSG00000123815.7	ADCK4	-0.0543251	29	uniform	1	AFA
ENSG00000168936.6	TMEM129	-0.0543109	31	uniform	1	AFA
ENSG00000114737.11	CISH	-0.0543092	23	uniform	2	AFA
ENSG00000124659.5	TBCC	-0.0542905	15	uniform	2	AFA
ENSG00000143409.11	FAM63A	-0.0542862	31	uniform	3	AFA
ENSG00000140379.7	BCL2A1	-0.0542586	25	uniform	2	AFA
ENSG00000117360.8	PRPF3	-0.0542563	25	uniform	3	AFA
ENSG00000183087.9	GAS6	-0.054255	27	uniform	3	AFA
ENSG00000165886.4	UBTD1	-0.0542253	31	distance	1	AFA
ENSG00000028277.16	POU2F2	-0.0542229	31	uniform	1	AFA
ENSG00000158292.6	GPR153	-0.0542146	29	uniform	2	AFA
ENSG00000143390.13	RFX5	-0.0542144	19	uniform	1	AFA
ENSG00000129465.11	RIPK3	-0.0541951	29	uniform	3	AFA
ENSG00000171791.10	BCL2	-0.054129	31	uniform	2	AFA
ENSG00000141279.10	NPEPPS	-0.0541152	21	uniform	2	AFA
ENSG00000031003.6	FAM13B	-0.0540995	19	uniform	3	AFA
ENSG00000143125.5	PROK1	-0.0540888	31	uniform	1	AFA
ENSG00000196652.7	ZKSCAN5	-0.0540783	31	distance	3	AFA
ENSG00000089335.16	ZNF302	-0.0540746	31	uniform	3	AFA
ENSG00000033327.8	GAB2	-0.0540668	31	uniform	1	AFA
ENSG00000130939.14	UBE4B	-0.0540663	21	uniform	1	AFA
ENSG00000165322.13	ARHGAP12	-0.0540477	31	uniform	1	AFA
ENSG00000079332.9	SAR1A	-0.0540417	25	uniform	3	AFA
ENSG00000166595.7	FAM96B	-0.0540218	15	distance	3	AFA
ENSG00000168386.14	FILIP1L	-0.0540199	29	distance	3	AFA
ENSG00000186591.7	UBE2H	-0.0540092	29	uniform	2	AFA
ENSG00000149218.4	ENDOD1	-0.053999	31	uniform	3	AFA
ENSG00000050426.11	LETMD1	-0.053986	15	distance	3	AFA
ENSG00000183558.5	HIST2H2AA3	-0.0539817	21	uniform	2	AFA
ENSG00000071894.10	CPSF1	-0.0539727	25	uniform	1	AFA
ENSG00000196387.5	ZNF140	-0.0539609	29	uniform	1	AFA
ENSG00000137656.7	BUD13	-0.0539548	29	uniform	3	AFA
ENSG00000164611.8	PTTG1	-0.0539193	31	uniform	1	AFA
ENSG00000182158.10	CREB3L2	-0.0539169	29	uniform	2	AFA
ENSG00000140263.9	SORD	-0.0539112	19	uniform	1	AFA
ENSG00000128394.12	APOBEC3F	-0.0539079	25	distance	3	AFA
ENSG00000106080.6	FKBP14	-0.0539043	31	distance	3	AFA
ENSG00000111361.8	EIF2B1	-0.0539038	25	uniform	1	AFA
ENSG00000111361.8	EIF2B1	-0.0539038	25	uniform	1	AFA
ENSG00000236104.2	ZBTB22	-0.0538777	31	uniform	3	AFA
[truncated: 45,872 more rows]
