# Supplementary material for: Transcriptome prediction performance across machine learning models and diverse ancestries
Source: HGG Adv. 2021 Jan 5;2(2):100019. doi: 10.1016/j.xhgg.2020.100019 (PMC8087249; doi:10.1016/j.xhgg.2020.100019)
Supplement: Table S3. Optimum support vector hyperparameter combinations for each gene across training populations [file mmc4.xlsx]

## Sheet: TableS3_SVR_optimum_hyperparame
Gene_ID	Gene_Name	Cross-validated R2	Kernel	Degree	C	Population
ENSG00000156515.16	HK1	-0.169143	poly	7	0.005	AFA
ENSG00000153563.11	CD8A	-0.162381	sigmoid	2	0.1	AFA
ENSG00000100450.8	GZMH	-0.150175	poly	7	0.05	AFA
ENSG00000145649.7	GZMA	-0.147959	sigmoid	2	0.1	AFA
ENSG00000134539.12	KLRD1	-0.145061	sigmoid	2	0.0001	AFA
ENSG00000100453.8	GZMB	-0.141503	sigmoid	2	0.0001	AFA
ENSG00000182472.4	CAPN12	-0.139838	poly	7	0.1	AFA
ENSG00000091732.11	ZC3HC1	-0.134524	poly	7	0.1	AFA
ENSG00000180644.6	PRF1	-0.133312	poly	7	0.0001	AFA
ENSG00000167460.10	TPM4	-0.131617	poly	7	0.05	AFA
ENSG00000126267.4	COX6B1	-0.129756	sigmoid	2	0.0001	AFA
ENSG00000069702.6	TGFBR3	-0.128508	rbf	2	0.5	AFA
ENSG00000174080.6	CTSF	-0.128452	poly	7	0.0001	AFA
ENSG00000065970.4	FOXJ2	-0.128035	sigmoid	2	0.0001	AFA
ENSG00000101544.4	ADNP2	-0.127387	poly	7	0.05	AFA
ENSG00000184110.10	EIF3C	-0.126709	sigmoid	2	0.005	AFA
ENSG00000023734.6	STRAP	-0.124632	poly	5	0.5	AFA
ENSG00000151500.10	THYN1	-0.123891	sigmoid	2	1	AFA
ENSG00000170122.4	FOXD4	-0.123379	sigmoid	2	0.0001	AFA
ENSG00000163993.6	S100P	-0.121591	poly	7	0.5	AFA
ENSG00000131791.6	PRKAB2	-0.120901	poly	7	0.01	AFA
ENSG00000165819.7	METTL3	-0.11986	poly	2	0.1	AFA
ENSG00000152193.7	RNF219	-0.116843	sigmoid	2	0.0001	AFA
ENSG00000102854.10	MSLN	-0.11649	sigmoid	2	1	AFA
ENSG00000198961.5	PJA2	-0.116243	poly	7	0.0001	AFA
ENSG00000170385.9	SLC30A1	-0.112931	poly	7	0.5	AFA
ENSG00000166311.5	SMPD1	-0.112787	sigmoid	2	0.0001	AFA
ENSG00000165506.10	DNAAF2	-0.112496	sigmoid	2	0.05	AFA
ENSG00000100938.13	GMPR2	-0.110126	sigmoid	2	0.0001	AFA
ENSG00000175697.6	GPR156	-0.108546	poly	7	0.05	AFA
ENSG00000101350.6	KIF3B	-0.108395	poly	7	0.01	AFA
ENSG00000169413.2	RNASE6	-0.108213	sigmoid	2	0.05	AFA
ENSG00000088247.11	KHSRP	-0.108049	rbf	2	0.01	AFA
ENSG00000213658.5	LAT	-0.107967	poly	6	0.1	AFA
ENSG00000104731.9	KLHDC4	-0.106854	rbf	2	0.01	AFA
ENSG00000100934.10	SEC23A	-0.105319	poly	7	0.0001	AFA
ENSG00000080007.6	DDX43	-0.105104	poly	7	0.5	AFA
ENSG00000184270.3	HIST2H2AB	-0.105053	poly	7	0.1	AFA
ENSG00000166170.9	BAG5	-0.104639	sigmoid	2	0.5	AFA
ENSG00000139193.3	CD27	-0.104015	poly	7	0.5	AFA
ENSG00000130511.10	SSBP4	-0.103996	poly	7	0.05	AFA
ENSG00000139187.5	KLRG1	-0.103282	sigmoid	2	0.0001	AFA
ENSG00000205336.7	GPR56	-0.103145	poly	7	0.5	AFA
ENSG00000115271.6	GCA	-0.102577	sigmoid	2	0.5	AFA
ENSG00000162729.9	IGSF8	-0.102565	poly	7	0.05	AFA
ENSG00000169231.8	THBS3	-0.101329	linear	2	0.0001	AFA
ENSG00000158985.9	CDC42SE2	-0.100762	sigmoid	2	0.5	AFA
ENSG00000175073.7	VCPIP1	-0.100575	poly	5	0.5	AFA
ENSG00000103035.6	PSMD7	-0.100184	sigmoid	2	0.01	AFA
ENSG00000021574.7	SPAST	-0.0996526	poly	7	0.0001	AFA
ENSG00000116035.2	VAX2	-0.0994147	poly	7	0.001	AFA
ENSG00000170604.3	IRF2BP1	-0.0992854	sigmoid	2	0.0001	AFA
ENSG00000203896.5	LIME1	-0.0991889	sigmoid	2	0.0001	AFA
ENSG00000175324.5	LSM1	-0.0990552	poly	4	0.1	AFA
ENSG00000158373.7	HIST1H2BD	-0.0987648	poly	7	0.5	AFA
ENSG00000048392.7	RRM2B	-0.0987459	sigmoid	2	0.5	AFA
ENSG00000100422.9	CERK	-0.0983894	poly	7	0.0001	AFA
ENSG00000117625.9	RCOR3	-0.0978399	poly	7	1	AFA
ENSG00000006831.9	ADIPOR2	-0.0967531	poly	7	0.5	AFA
ENSG00000155363.14	MOV10	-0.0967425	poly	7	0.0001	AFA
ENSG00000099910.12	KLHL22	-0.0965663	poly	7	0.01	AFA
ENSG00000177463.11	NR2C2	-0.0965164	rbf	2	0.005	AFA
ENSG00000148411.3	NACC2	-0.0957674	poly	7	0.0001	AFA
ENSG00000119953.7	SMNDC1	-0.0957654	sigmoid	2	0.05	AFA
ENSG00000068697.6	LAPTM4A	-0.0956903	poly	7	0.005	AFA
ENSG00000111011.13	RSRC2	-0.0954141	rbf	2	0.5	AFA
ENSG00000104918.4	RETN	-0.0947087	sigmoid	2	0.0001	AFA
ENSG00000064102.10	ASUN	-0.0945652	poly	4	0.005	AFA
ENSG00000000419.8	DPM1	-0.0943473	sigmoid	2	0.0001	AFA
ENSG00000127184.6	COX7C	-0.0939367	sigmoid	2	0.5	AFA
ENSG00000156374.10	PCGF6	-0.0938593	poly	6	0.01	AFA
ENSG00000104522.11	TSTA3	-0.0938588	poly	7	0.005	AFA
ENSG00000137441.7	FGFBP2	-0.0934185	poly	7	1.5	AFA
ENSG00000205358.3	MT1H	-0.0925809	poly	7	0.0001	AFA
ENSG00000133243.4	BTBD2	-0.092348	poly	4	0.005	AFA
ENSG00000167286.5	CD3D	-0.0922214	sigmoid	2	0.0001	AFA
ENSG00000204599.10	TRIM39	-0.0918965	poly	6	0.0005	AFA
ENSG00000102879.11	CORO1A	-0.0916009	sigmoid	2	0.05	AFA
ENSG00000220205.4	VAMP2	-0.0913283	sigmoid	2	0.01	AFA
ENSG00000105677.7	TMEM147	-0.0912385	poly	6	0.05	AFA
ENSG00000124767.6	GLO1	-0.0910734	sigmoid	2	0.05	AFA
ENSG00000053108.12	FSTL4	-0.0909469	sigmoid	2	0.5	AFA
ENSG00000128218.7	VPREB3	-0.0906397	poly	7	0.001	AFA
ENSG00000189068.5	VSTM1	-0.0905268	poly	7	0.5	AFA
ENSG00000066294.10	CD84	-0.090326	poly	7	0.05	AFA
ENSG00000138378.13	STAT4	-0.0902702	sigmoid	2	0.0001	AFA
ENSG00000166289.5	PLEKHF1	-0.0895604	sigmoid	2	0.0001	AFA
ENSG00000132185.12	FCRLA	-0.0895485	rbf	2	0.1	AFA
ENSG00000163513.13	TGFBR2	-0.0891779	sigmoid	2	0.5	AFA
ENSG00000007255.6	TRAPPC6A	-0.0891503	sigmoid	2	0.0001	AFA
ENSG00000164066.7	INTU	-0.0890117	poly	4	0.1	AFA
ENSG00000163625.11	WDFY3	-0.0888975	sigmoid	2	0.5	AFA
ENSG00000185215.4	TNFAIP2	-0.0888623	linear	2	0.0001	AFA
ENSG00000162496.4	DHRS3	-0.0886541	sigmoid	2	0.0001	AFA
ENSG00000012061.11	ERCC1	-0.0885898	sigmoid	2	0.0001	AFA
ENSG00000105708.8	ZNF14	-0.0885258	sigmoid	2	0.1	AFA
ENSG00000094880.6	CDC23	-0.0884796	sigmoid	2	0.0001	AFA
ENSG00000171497.4	PPID	-0.0884122	poly	6	0.01	AFA
ENSG00000128311.9	TST	-0.0883794	poly	7	0.005	AFA
ENSG00000167236.2	CCL23	-0.088076	rbf	2	1.5	AFA
ENSG00000144233.5	AMMECR1L	-0.0880395	sigmoid	2	0.05	AFA
ENSG00000130561.12	SAG	-0.0879584	rbf	2	0.5	AFA
ENSG00000165731.13	RET	-0.0877381	sigmoid	2	0.1	AFA
ENSG00000110848.4	CD69	-0.0871503	poly	7	0.001	AFA
ENSG00000115523.12	GNLY	-0.0869777	sigmoid	2	0.5	AFA
ENSG00000146833.11	TRIM4	-0.0869359	rbf	2	0.1	AFA
ENSG00000174306.17	ZHX3	-0.0869307	poly	7	1	AFA
ENSG00000085871.4	MGST2	-0.086676	sigmoid	2	1.5	AFA
ENSG00000101558.9	VAPA	-0.086612	poly	7	1.5	AFA
ENSG00000136826.10	KLF4	-0.0865922	sigmoid	2	0.01	AFA
ENSG00000156802.8	ATAD2	-0.0865154	sigmoid	2	0.001	AFA
ENSG00000140743.3	CDR2	-0.086459	sigmoid	2	0.0001	AFA
ENSG00000065526.6	SPEN	-0.0863555	sigmoid	2	0.0001	AFA
ENSG00000134470.15	IL15RA	-0.0859715	rbf	2	0.005	AFA
ENSG00000096063.10	SRPK1	-0.085753	sigmoid	2	0.5	AFA
ENSG00000141867.13	BRD4	-0.0856174	sigmoid	2	0.001	AFA
ENSG00000173744.12	AGFG1	-0.0852794	sigmoid	2	0.0001	AFA
ENSG00000141696.8	LEPREL4	-0.0850486	poly	7	0.1	AFA
ENSG00000010282.10	HHATL	-0.0850103	poly	7	0.5	AFA
ENSG00000198218.6	QRICH1	-0.0849329	sigmoid	2	0.0001	AFA
ENSG00000158882.8	TOMM40L	-0.0848524	poly	7	0.01	AFA
ENSG00000070614.10	NDST1	-0.0848191	sigmoid	2	0.05	AFA
ENSG00000140521.7	POLG	-0.0846214	sigmoid	2	0.5	AFA
ENSG00000114391.8	RPL24	-0.08461	sigmoid	2	0.0001	AFA
ENSG00000162613.12	FUBP1	-0.0841607	poly	7	0.001	AFA
ENSG00000084093.11	REST	-0.0841596	poly	7	0.001	AFA
ENSG00000166446.9	CDYL2	-0.0841134	poly	7	0.01	AFA
ENSG00000183273.2	CCDC60	-0.084005	poly	7	1	AFA
ENSG00000122507.16	BBS9	-0.083934	sigmoid	2	0.5	AFA
ENSG00000110395.4	CBL	-0.0837416	rbf	2	0.1	AFA
ENSG00000120254.11	MTHFD1L	-0.083576	poly	7	0.5	AFA
ENSG00000172780.12	RAB43	-0.0835523	sigmoid	2	1	AFA
ENSG00000027869.7	SH2D2A	-0.0834894	sigmoid	2	0.0001	AFA
ENSG00000162073.9	PAQR4	-0.0834719	poly	7	0.1	AFA
ENSG00000139496.11	NUPL1	-0.083344	sigmoid	2	0.0001	AFA
ENSG00000157020.13	SEC13	-0.083254	poly	7	0.01	AFA
ENSG00000152439.8	ZNF773	-0.082987	sigmoid	2	0.5	AFA
ENSG00000171206.8	TRIM8	-0.0829379	sigmoid	2	0.05	AFA
ENSG00000163631.12	ALB	-0.0827553	sigmoid	2	0.05	AFA
ENSG00000214022.7	REPIN1	-0.0824842	poly	7	0.5	AFA
ENSG00000253729.3	PRKDC	-0.082376	rbf	2	0.0001	AFA
ENSG00000135940.2	COX5B	-0.0822294	poly	3	0.05	AFA
ENSG00000156671.7	SAMD8	-0.0820193	poly	7	0.1	AFA
ENSG00000061936.5	SFSWAP	-0.0816052	poly	5	0.01	AFA
ENSG00000180720.6	CHRM4	-0.0812475	sigmoid	2	0.1	AFA
ENSG00000152582.8	SPEF2	-0.0812028	poly	7	2	AFA
ENSG00000158859.8	ADAMTS4	-0.0809305	poly	7	0.0001	AFA
ENSG00000172113.4	NME6	-0.0808141	sigmoid	2	0.0005	AFA
ENSG00000150403.13	TMCO3	-0.0807527	poly	7	0.05	AFA
ENSG00000242252.1	BGLAP	-0.0801383	poly	7	0.5	AFA
ENSG00000138795.5	LEF1	-0.0801113	sigmoid	2	0.0001	AFA
ENSG00000136026.9	CKAP4	-0.0799235	rbf	2	0.1	AFA
ENSG00000077984.4	CST7	-0.0796915	poly	7	0.0001	AFA
ENSG00000170627.5	GTSF1	-0.079686	poly	2	0.01	AFA
ENSG00000096070.15	BRPF3	-0.0795573	poly	3	0.1	AFA
ENSG00000037637.6	FBXO42	-0.0793429	sigmoid	2	0.0001	AFA
ENSG00000035720.3	STAP1	-0.0792667	sigmoid	2	0.05	AFA
ENSG00000180884.9	ZNF792	-0.0792519	poly	4	0.05	AFA
ENSG00000197124.7	ZNF682	-0.0790565	sigmoid	2	0.0001	AFA
ENSG00000183486.8	MX2	-0.0788815	sigmoid	2	0.0001	AFA
ENSG00000237190.3	CDKN2AIPNL	-0.0788217	poly	7	0.05	AFA
ENSG00000108700.4	CCL8	-0.0788146	rbf	2	0.1	AFA
ENSG00000163519.9	TRAT1	-0.0786239	poly	7	2	AFA
ENSG00000164967.5	RPP25L	-0.0785954	poly	7	0.005	AFA
ENSG00000132465.6	IGJ	-0.0785586	poly	5	0.01	AFA
ENSG00000116199.7	FAM20B	-0.0783726	poly	7	0.5	AFA
ENSG00000141540.6	TTYH2	-0.0783644	poly	7	0.0001	AFA
ENSG00000120306.5	CYSTM1	-0.0783563	sigmoid	2	0.05	AFA
ENSG00000069956.7	MAPK6	-0.0782002	poly	7	0.05	AFA
ENSG00000152229.14	PSTPIP2	-0.0781607	poly	5	0.5	AFA
ENSG00000119397.12	CNTRL	-0.0781496	sigmoid	2	0.5	AFA
ENSG00000146828.13	SLC12A9	-0.0780546	poly	3	0.1	AFA
ENSG00000144504.11	ANKMY1	-0.0780051	poly	5	0.01	AFA
ENSG00000125734.9	GPR108	-0.0779933	poly	7	0.0001	AFA
ENSG00000168566.11	SNRNP48	-0.0779358	poly	2	0.1	AFA
ENSG00000135766.8	EGLN1	-0.0778333	rbf	2	0.01	AFA
ENSG00000081041.8	CXCL2	-0.0776652	poly	7	0.01	AFA
ENSG00000185324.17	CDK10	-0.0776173	sigmoid	2	0.05	AFA
ENSG00000071051.9	NCK2	-0.0775993	sigmoid	2	0.05	AFA
ENSG00000180263.9	FGD6	-0.0775668	sigmoid	2	0.0001	AFA
ENSG00000113312.6	TTC1	-0.0775392	poly	7	0.0001	AFA
ENSG00000069849.6	ATP1B3	-0.0773954	sigmoid	2	1	AFA
ENSG00000182993.3	C12orf60	-0.0773753	sigmoid	2	0.1	AFA
ENSG00000132965.5	ALOX5AP	-0.0773573	rbf	2	0.1	AFA
ENSG00000153574.8	RPIA	-0.0773334	poly	7	0.1	AFA
ENSG00000141506.9	PIK3R5	-0.0771863	rbf	2	0.5	AFA
ENSG00000171827.6	ZNF570	-0.0771591	poly	7	0.01	AFA
ENSG00000158792.11	SPATA2L	-0.0769527	sigmoid	2	0.0001	AFA
ENSG00000131845.10	ZNF304	-0.0769278	poly	5	0.05	AFA
ENSG00000122497.13	NBPF14	-0.0768941	sigmoid	2	0.1	AFA
ENSG00000008517.12	IL32	-0.0767562	poly	7	0.0005	AFA
ENSG00000153914.11	SREK1	-0.0765069	rbf	2	0.001	AFA
ENSG00000162927.9	PUS10	-0.0762758	poly	4	0.5	AFA
ENSG00000164818.11	HEATR2	-0.0762635	sigmoid	2	0.0001	AFA
ENSG00000011454.12	RABGAP1	-0.0762499	linear	2	0.0001	AFA
ENSG00000137210.9	TMEM14B	-0.0761966	rbf	2	0.1	AFA
ENSG00000256872.1	NOL12	-0.0760838	poly	7	0.0001	AFA
ENSG00000174886.8	NDUFA11	-0.0760248	sigmoid	2	0.0001	AFA
ENSG00000187531.9	SIRT7	-0.0760222	poly	7	0.01	AFA
ENSG00000141101.8	NOB1	-0.0758554	poly	5	0.01	AFA
ENSG00000172795.11	DCP2	-0.0756189	sigmoid	2	0.0001	AFA
ENSG00000173473.6	SMARCC1	-0.0756072	sigmoid	2	0.0001	AFA
ENSG00000147804.5	SLC39A4	-0.0755352	poly	7	0.001	AFA
ENSG00000126432.9	PRDX5	-0.0754562	rbf	2	0.1	AFA
ENSG00000188322.4	SBK1	-0.0753467	sigmoid	2	0.0001	AFA
ENSG00000198734.6	F5	-0.0751473	sigmoid	2	0.01	AFA
ENSG00000104671.3	DCTN6	-0.0748394	poly	7	0.0001	AFA
ENSG00000164244.16	PRRC1	-0.0747215	sigmoid	2	0.5	AFA
ENSG00000133111.3	RFXAP	-0.0747187	poly	4	0.01	AFA
ENSG00000187583.5	PLEKHN1	-0.074672	poly	6	0.005	AFA
ENSG00000231500.2	RPS18	-0.0746718	poly	7	0.005	AFA
ENSG00000008294.16	SPAG9	-0.0745784	sigmoid	2	0.001	AFA
ENSG00000141279.10	NPEPPS	-0.0745774	linear	2	0.0001	AFA
ENSG00000123364.3	HOXC13	-0.0745491	poly	7	0.05	AFA
ENSG00000119614.2	VSX2	-0.0745015	sigmoid	2	0.05	AFA
ENSG00000240682.5	ISY1	-0.0744305	poly	7	0.01	AFA
ENSG00000127419.12	TMEM175	-0.0742266	poly	7	0.005	AFA
ENSG00000169704.4	GP9	-0.0741799	sigmoid	2	0.0001	AFA
ENSG00000131771.9	PPP1R1B	-0.0740253	poly	6	0.05	AFA
ENSG00000170260.4	ZNF212	-0.0740038	sigmoid	2	0.0001	AFA
ENSG00000113368.7	LMNB1	-0.0738804	sigmoid	2	0.01	AFA
ENSG00000115268.5	RPS15	-0.0738473	rbf	2	0.5	AFA
ENSG00000198492.10	YTHDF2	-0.0736859	poly	7	0.05	AFA
ENSG00000160767.16	FAM189B	-0.0736767	poly	7	0.001	AFA
ENSG00000146872.13	TLK2	-0.0735982	poly	7	0.01	AFA
ENSG00000134077.11	THUMPD3	-0.0734172	rbf	2	0.1	AFA
ENSG00000102606.13	ARHGEF7	-0.0734018	poly	7	2	AFA
ENSG00000170631.10	ZNF16	-0.0734018	rbf	2	0.5	AFA
ENSG00000110171.14	TRIM3	-0.0732809	poly	6	0.005	AFA
ENSG00000153130.12	SCOC	-0.0731691	rbf	2	0.01	AFA
ENSG00000090060.13	PAPOLA	-0.0731446	sigmoid	2	0.0001	AFA
ENSG00000111796.3	KLRB1	-0.0730769	poly	2	0.05	AFA
ENSG00000170584.6	NUDCD2	-0.072876	poly	7	0.5	AFA
ENSG00000177606.5	JUN	-0.0728677	poly	7	0.5	AFA
ENSG00000177192.9	PUS1	-0.0728465	poly	4	0.05	AFA
ENSG00000103042.4	SLC38A7	-0.0726678	poly	5	0.5	AFA
ENSG00000120696.8	KBTBD7	-0.0724467	poly	3	0.5	AFA
ENSG00000163083.5	INHBB	-0.0724102	poly	7	0.1	AFA
ENSG00000177600.4	RPLP2	-0.0723546	poly	7	0.1	AFA
ENSG00000186298.7	PPP1CC	-0.0723462	rbf	2	0.5	AFA
ENSG00000178149.12	DALRD3	-0.0720142	rbf	2	0.1	AFA
ENSG00000106089.7	STX1A	-0.0718127	poly	6	0.005	AFA
ENSG00000084710.9	EFR3B	-0.07178	rbf	2	0.01	AFA
ENSG00000111269.2	CREBL2	-0.0717744	poly	7	0.01	AFA
ENSG00000184402.10	SS18L1	-0.0715677	poly	7	0.005	AFA
ENSG00000127922.5	SHFM1	-0.0715516	poly	4	0.5	AFA
ENSG00000072858.6	SIDT1	-0.0714941	sigmoid	2	0.0001	AFA
ENSG00000187959.5	CPSF4L	-0.0714835	poly	7	0.001	AFA
ENSG00000122859.4	NEUROG3	-0.0713721	poly	7	2	AFA
ENSG00000198821.6	CD247	-0.071226	sigmoid	2	0.1	AFA
ENSG00000091542.8	ALKBH5	-0.0711716	sigmoid	2	1	AFA
ENSG00000172575.7	RASGRP1	-0.0711635	sigmoid	2	0.0001	AFA
ENSG00000167395.10	ZNF646	-0.0711484	sigmoid	2	0.0001	AFA
ENSG00000130005.7	GAMT	-0.0711225	sigmoid	2	0.01	AFA
ENSG00000169241.13	SLC50A1	-0.0708587	sigmoid	2	0.05	AFA
ENSG00000144840.4	RABL3	-0.070682	sigmoid	2	0.0001	AFA
ENSG00000109320.7	NFKB1	-0.0706474	rbf	2	0.1	AFA
ENSG00000129353.10	SLC44A2	-0.0706306	sigmoid	2	0.1	AFA
ENSG00000101417.7	PXMP4	-0.0706189	sigmoid	2	0.0001	AFA
ENSG00000178927.12	C17orf62	-0.070616	rbf	2	0.05	AFA
ENSG00000177455.7	CD19	-0.0705852	rbf	2	0.01	AFA
ENSG00000175325.2	PROP1	-0.0704714	rbf	2	0.1	AFA
ENSG00000167674.10	HDGFRP2	-0.070452	sigmoid	2	0.0001	AFA
ENSG00000136770.6	DNAJC1	-0.0704309	sigmoid	2	0.1	AFA
ENSG00000114547.5	ROPN1B	-0.0704039	poly	7	0.005	AFA
ENSG00000135074.11	ADAM19	-0.0703373	rbf	2	0.5	AFA
ENSG00000171476.17	HOPX	-0.0703122	sigmoid	2	0.1	AFA
ENSG00000074842.3	C19orf10	-0.0702485	sigmoid	2	0.0001	AFA
ENSG00000134574.7	DDB2	-0.0702395	poly	6	0.1	AFA
ENSG00000127511.5	SIN3B	-0.0701568	sigmoid	2	0.0001	AFA
ENSG00000130489.8	SCO2	-0.0700741	poly	7	0.01	AFA
ENSG00000162086.10	ZNF75A	-0.0700631	linear	2	0.0001	AFA
ENSG00000065613.9	SLK	-0.0698496	rbf	2	0.1	AFA
ENSG00000170923.2	OR7G2	-0.0697747	poly	7	0.005	AFA
ENSG00000104221.8	BRF2	-0.0697585	sigmoid	2	0.005	AFA
ENSG00000108272.9	DHRS11	-0.0696246	rbf	2	0.1	AFA
ENSG00000159352.11	PSMD4	-0.0695501	sigmoid	2	0.0001	AFA
ENSG00000137404.10	NRM	-0.0694524	poly	7	0.005	AFA
ENSG00000179598.5	PLD6	-0.0694401	poly	7	1	AFA
ENSG00000099795.2	NDUFB7	-0.0692527	sigmoid	2	0.0001	AFA
ENSG00000070371.11	CLTCL1	-0.0692105	rbf	2	0.005	AFA
ENSG00000144959.5	NCEH1	-0.0689788	poly	7	0.1	AFA
ENSG00000152422.11	XRCC4	-0.0689619	sigmoid	2	0.0001	AFA
ENSG00000258659.2	TRIM34	-0.0687958	sigmoid	2	0.0001	AFA
ENSG00000178726.6	THBD	-0.0687517	rbf	2	0.5	AFA
ENSG00000163235.11	TGFA	-0.0687455	poly	7	0.0001	AFA
ENSG00000047056.10	WDR37	-0.0687227	poly	7	0.1	AFA
ENSG00000124391.4	IL17C	-0.0686886	sigmoid	2	0.0001	AFA
ENSG00000213347.6	MXD3	-0.068661	sigmoid	2	0.0001	AFA
ENSG00000007038.6	PRSS21	-0.0685901	sigmoid	2	0.0001	AFA
ENSG00000141720.7	PIP4K2B	-0.0685272	poly	7	0.1	AFA
ENSG00000115504.10	EHBP1	-0.0684098	sigmoid	2	0.0001	AFA
ENSG00000185019.12	UBOX5	-0.0684023	poly	2	0.005	AFA
ENSG00000149658.13	YTHDF1	-0.0683409	sigmoid	2	0.1	AFA
ENSG00000063244.8	U2AF2	-0.0682528	sigmoid	2	0.05	AFA
ENSG00000141469.12	SLC14A1	-0.0680282	poly	7	0.5	AFA
ENSG00000110801.8	PSMD9	-0.0678922	poly	6	0.1	AFA
ENSG00000188676.9	IDO2	-0.0678188	sigmoid	2	0.1	AFA
ENSG00000229183.4	PGA4	-0.0677908	poly	7	1	AFA
ENSG00000182473.16	EXOC7	-0.0677659	linear	2	0.0001	AFA
ENSG00000198812.3	LRRC10	-0.0677406	poly	7	0.5	AFA
ENSG00000100906.6	NFKBIA	-0.0677332	poly	7	2	AFA
ENSG00000011275.14	RNF216	-0.0676954	poly	7	0.05	AFA
ENSG00000123689.5	G0S2	-0.0676789	rbf	2	0.5	AFA
ENSG00000167618.5	LAIR2	-0.0674279	poly	5	0.0005	AFA
ENSG00000238227.3	C9orf69	-0.0673633	poly	7	0.1	AFA
ENSG00000188938.11	FAM120AOS	-0.0673632	poly	5	0.5	AFA
ENSG00000104142.6	VPS18	-0.0673332	poly	7	0.0001	AFA
ENSG00000173826.10	KCNH6	-0.0673178	sigmoid	2	0.1	AFA
ENSG00000158186.8	MRAS	-0.0672798	poly	7	0.001	AFA
ENSG00000170315.9	UBB	-0.0672369	poly	6	0.01	AFA
ENSG00000004059.6	ARF5	-0.0671969	sigmoid	2	0.0001	AFA
ENSG00000172053.10	QARS	-0.0671342	poly	7	0.001	AFA
ENSG00000109118.9	PHF12	-0.0670201	sigmoid	2	0.0001	AFA
ENSG00000026652.9	AGPAT4	-0.0670022	sigmoid	2	0.5	AFA
ENSG00000102890.10	ELMO3	-0.0669739	rbf	2	0.5	AFA
ENSG00000142178.7	SIK1	-0.0669535	sigmoid	2	0.1	AFA
ENSG00000140853.11	NLRC5	-0.0669379	rbf	2	0.1	AFA
ENSG00000137878.12	GCOM1	-0.0669208	poly	7	0.01	AFA
ENSG00000141314.8	RHBDL3	-0.0668637	poly	6	1	AFA
ENSG00000120129.5	DUSP1	-0.0668514	poly	7	0.1	AFA
ENSG00000103253.13	HAGHL	-0.0668452	rbf	2	0.05	AFA
ENSG00000116918.9	TSNAX	-0.0668167	poly	7	0.05	AFA
ENSG00000143458.7	GABPB2	-0.0667356	poly	7	0.1	AFA
ENSG00000241697.3	TMEFF1	-0.0667074	sigmoid	2	0.1	AFA
ENSG00000178951.4	ZBTB7A	-0.0666916	sigmoid	2	0.0001	AFA
ENSG00000145012.8	LPP	-0.0665598	sigmoid	2	1	AFA
ENSG00000185507.15	IRF7	-0.0665166	poly	2	0.05	AFA
ENSG00000124299.8	PEPD	-0.0665045	poly	7	0.005	AFA
ENSG00000157954.10	WIPI2	-0.0664879	sigmoid	2	1	AFA
ENSG00000108187.10	PBLD	-0.0664306	poly	6	1	AFA
ENSG00000183087.9	GAS6	-0.0664089	rbf	2	0.5	AFA
ENSG00000080511.2	RDH8	-0.0662939	poly	7	0.005	AFA
ENSG00000188747.4	NOXA1	-0.0662785	poly	6	0.1	AFA
ENSG00000137103.12	TMEM8B	-0.066248	poly	5	0.05	AFA
ENSG00000142409.4	ZNF787	-0.0662263	sigmoid	2	1.5	AFA
ENSG00000006744.13	ELAC2	-0.0661667	poly	2	0.1	AFA
ENSG00000125633.6	CCDC93	-0.0661601	sigmoid	2	0.1	AFA
ENSG00000165006.9	UBAP1	-0.066135	poly	7	0.1	AFA
ENSG00000196214.6	ZNF766	-0.0661211	sigmoid	2	0.01	AFA
ENSG00000085511.15	MAP3K4	-0.0661009	sigmoid	2	0.5	AFA
ENSG00000095319.10	NUP188	-0.066065	sigmoid	2	0.05	AFA
ENSG00000074621.9	SLC24A1	-0.0659991	poly	3	0.1	AFA
ENSG00000128563.9	PRKRIP1	-0.0659649	sigmoid	2	0.0001	AFA
ENSG00000159069.9	FBXW5	-0.0658964	sigmoid	2	0.05	AFA
ENSG00000121413.8	ZSCAN18	-0.0658183	sigmoid	2	1	AFA
ENSG00000162298.12	SYVN1	-0.0658155	sigmoid	2	0.0001	AFA
ENSG00000165732.8	DDX21	-0.0657564	poly	7	0.0001	AFA
ENSG00000087237.6	CETP	-0.0657044	sigmoid	2	0.05	AFA
ENSG00000114450.5	GNB4	-0.0656316	rbf	2	0.1	AFA
ENSG00000139433.5	GLTP	-0.0655602	poly	4	0.1	AFA
ENSG00000132326.7	PER2	-0.0655511	poly	7	0.1	AFA
ENSG00000119689.10	DLST	-0.0654693	poly	7	1	AFA
ENSG00000132670.16	PTPRA	-0.0654276	poly	7	0.5	AFA
ENSG00000196236.7	XPNPEP3	-0.0653733	poly	5	0.0001	AFA
ENSG00000144895.7	EIF2A	-0.065368	poly	7	0.05	AFA
ENSG00000141646.9	SMAD4	-0.0653133	poly	7	0.1	AFA
ENSG00000105371.8	ICAM4	-0.0653112	sigmoid	2	1	AFA
ENSG00000183077.11	AFMID	-0.0652769	poly	6	0.005	AFA
ENSG00000136044.7	APPL2	-0.065161	sigmoid	2	0.05	AFA
ENSG00000137100.11	DCTN3	-0.0651237	sigmoid	2	0.1	AFA
ENSG00000125149.7	C16orf70	-0.0650847	poly	7	0.01	AFA
ENSG00000066427.17	ATXN3	-0.0649781	poly	7	0.5	AFA
ENSG00000167705.7	RILP	-0.0649764	poly	6	0.005	AFA
ENSG00000152253.4	SPC25	-0.0649529	poly	7	0.05	AFA
ENSG00000186350.8	RXRA	-0.0649432	poly	7	1	AFA
ENSG00000188033.5	ZNF490	-0.0648856	poly	4	0.5	AFA
ENSG00000133661.11	SFTPD	-0.0648567	sigmoid	2	0.5	AFA
ENSG00000134644.11	PUM1	-0.064836	poly	7	0.5	AFA
ENSG00000148481.9	FAM188A	-0.0647936	poly	5	0.05	AFA
ENSG00000104852.10	SNRNP70	-0.0647841	poly	6	0.005	AFA
ENSG00000146414.11	SHPRH	-0.0647339	sigmoid	2	0.1	AFA
ENSG00000008516.12	MMP25	-0.0647299	poly	7	0.0001	AFA
ENSG00000116863.10	ADPRHL2	-0.0646883	poly	5	0.05	AFA
ENSG00000147457.9	CHMP7	-0.0646703	sigmoid	2	0.0001	AFA
ENSG00000161570.4	CCL5	-0.0645997	poly	6	0.5	AFA
ENSG00000100368.9	CSF2RB	-0.0645748	poly	7	1	AFA
ENSG00000124659.5	TBCC	-0.0645235	poly	7	0.005	AFA
ENSG00000099219.9	ERMP1	-0.064504	rbf	2	0.5	AFA
ENSG00000168175.9	MAPK1IP1L	-0.0644773	poly	7	2	AFA
ENSG00000118894.10	FAM86A	-0.0644353	poly	7	0.05	AFA
ENSG00000092929.7	UNC13D	-0.0644109	poly	7	0.0001	AFA
ENSG00000196644.8	GPR89C	-0.0643822	sigmoid	2	0.0001	AFA
ENSG00000169018.5	FEM1B	-0.0643564	sigmoid	2	0.0001	AFA
ENSG00000037042.8	TUBG2	-0.0642688	rbf	2	0.1	AFA
ENSG00000144015.4	TRIM43	-0.0641909	poly	2	0.1	AFA
ENSG00000156738.13	MS4A1	-0.0641858	poly	7	0.0001	AFA
ENSG00000182158.10	CREB3L2	-0.0641822	poly	2	0.1	AFA
ENSG00000122591.7	FAM126A	-0.0641738	sigmoid	2	0.0001	AFA
ENSG00000116824.4	CD2	-0.0641066	poly	7	0.5	AFA
ENSG00000132002.3	DNAJB1	-0.0640938	linear	2	0.0001	AFA
ENSG00000152147.5	GEMIN6	-0.0640373	poly	7	0.01	AFA
ENSG00000180357.5	ZNF609	-0.0640165	sigmoid	2	0.0001	AFA
ENSG00000184182.14	UBE2F	-0.0639462	poly	3	0.1	AFA
ENSG00000196588.10	MKL1	-0.0638967	sigmoid	2	0.0001	AFA
ENSG00000119414.7	PPP6C	-0.0638491	poly	2	0.005	AFA
ENSG00000148672.7	GLUD1	-0.0638424	sigmoid	2	0.0001	AFA
ENSG00000106537.7	TSPAN13	-0.0637846	sigmoid	2	0.0001	AFA
ENSG00000124608.4	AARS2	-0.0637002	poly	7	0.01	AFA
ENSG00000175906.4	ARL4D	-0.0636709	sigmoid	2	0.0001	AFA
ENSG00000244045.5	TMEM199	-0.0636129	rbf	2	0.1	AFA
ENSG00000183117.13	CSMD1	-0.0635323	poly	7	0.0001	AFA
ENSG00000157014.6	TATDN2	-0.0634687	poly	7	2	AFA
ENSG00000170915.8	PAQR8	-0.0634053	sigmoid	2	0.5	AFA
ENSG00000122299.7	ZC3H7A	-0.0633793	sigmoid	2	0.0001	AFA
ENSG00000186575.13	NF2	-0.0633572	poly	6	0.001	AFA
ENSG00000136802.7	LRRC8A	-0.0633383	sigmoid	2	0.01	AFA
ENSG00000140691.12	ARMC5	-0.0633114	sigmoid	2	0.1	AFA
ENSG00000167447.8	SMG8	-0.0633038	linear	2	0.0001	AFA
ENSG00000122692.7	SMU1	-0.0632476	sigmoid	2	0.01	AFA
ENSG00000171566.7	PLRG1	-0.0632436	sigmoid	2	0.1	AFA
ENSG00000198399.10	ITSN2	-0.0631962	sigmoid	2	0.5	AFA
ENSG00000176340.3	COX8A	-0.063168	sigmoid	2	0.1	AFA
ENSG00000166199.8	ALKBH3	-0.0631397	poly	7	0.0001	AFA
ENSG00000105672.10	ETV2	-0.0629948	sigmoid	2	0.0001	AFA
ENSG00000205021.9	CCL3L1	-0.0629807	poly	7	0.001	AFA
ENSG00000062650.13	WAPAL	-0.0629417	rbf	2	0.1	AFA
ENSG00000143420.13	ENSA	-0.0629352	poly	7	0.05	AFA
ENSG00000108352.7	RAPGEFL1	-0.0629009	sigmoid	2	0.1	AFA
ENSG00000124215.12	CDH26	-0.0628976	sigmoid	2	0.0001	AFA
ENSG00000144476.5	ACKR3	-0.0627963	poly	7	2	AFA
ENSG00000196565.8	HBG2	-0.0627745	poly	7	0.5	AFA
ENSG00000116478.7	HDAC1	-0.0627625	sigmoid	2	0.1	AFA
ENSG00000157326.14	DHRS4	-0.0627562	sigmoid	2	0.5	AFA
ENSG00000139636.11	LMBR1L	-0.0626177	rbf	2	0.01	AFA
ENSG00000148346.7	LCN2	-0.0625162	rbf	2	0.005	AFA
ENSG00000204510.1	PRAMEF7	-0.0624843	poly	7	0.0001	AFA
ENSG00000075886.10	TUBA3D	-0.0624444	sigmoid	2	0.0001	AFA
ENSG00000139572.3	GPR84	-0.0622967	sigmoid	2	0.1	AFA
ENSG00000106692.9	FKTN	-0.0622761	poly	4	0.1	AFA
ENSG00000168496.3	FEN1	-0.0621879	sigmoid	2	0.001	AFA
ENSG00000179456.9	ZBTB18	-0.0621402	sigmoid	2	0.1	AFA
ENSG00000115290.5	GRB14	-0.0621239	rbf	2	0.05	AFA
ENSG00000124120.6	TTPAL	-0.0620821	poly	3	0.005	AFA
ENSG00000183558.5	HIST2H2AA3	-0.0620553	rbf	2	0.1	AFA
ENSG00000112078.9	KCTD20	-0.0620487	sigmoid	2	0.0001	AFA
ENSG00000137078.4	SIT1	-0.0620162	poly	5	0.01	AFA
ENSG00000139697.7	SBNO1	-0.0620128	sigmoid	2	0.1	AFA
ENSG00000005194.10	CIAPIN1	-0.0619782	poly	7	0.5	AFA
ENSG00000184056.10	VPS33B	-0.0619604	poly	7	1	AFA
ENSG00000189013.9	KIR2DL4	-0.0619002	sigmoid	2	0.05	AFA
ENSG00000197162.8	ZNF785	-0.0618701	poly	7	0.01	AFA
ENSG00000099917.13	MED15	-0.0618345	poly	3	0.01	AFA
ENSG00000131669.5	NINJ1	-0.0618117	linear	2	0.0001	AFA
ENSG00000185176.8	AQP12B	-0.0617419	rbf	2	0.1	AFA
ENSG00000182952.4	HMGN4	-0.0616618	poly	7	0.5	AFA
ENSG00000171121.12	KCNMB3	-0.0616438	poly	7	0.01	AFA
ENSG00000179833.3	SERTAD2	-0.0616204	sigmoid	2	0.05	AFA
ENSG00000248871.1	TNFSF12-TNFSF13	-0.0614899	rbf	2	0.5	AFA
ENSG00000095066.7	HOOK2	-0.0614743	sigmoid	2	0.05	AFA
ENSG00000163884.3	KLF15	-0.0614713	sigmoid	2	1	AFA
ENSG00000136273.7	HUS1	-0.0614579	poly	2	0.01	AFA
ENSG00000047315.10	POLR2B	-0.0614078	poly	6	0.1	AFA
ENSG00000135045.6	C9orf40	-0.0613487	rbf	2	0.5	AFA
ENSG00000146282.13	RARS2	-0.0613433	sigmoid	2	0.05	AFA
ENSG00000138041.11	SMEK2	-0.0613392	sigmoid	2	1	AFA
ENSG00000170345.5	FOS	-0.0613321	poly	7	0.5	AFA
ENSG00000165209.14	STRBP	-0.0613187	sigmoid	2	0.0001	AFA
ENSG00000137198.5	GMPR	-0.061285	sigmoid	2	0.05	AFA
ENSG00000114416.13	FXR1	-0.061234	sigmoid	2	0.01	AFA
ENSG00000186265.5	BTLA	-0.061228	poly	4	0.05	AFA
ENSG00000173262.7	SLC2A14	-0.0611354	sigmoid	2	0.05	AFA
ENSG00000163882.5	POLR2H	-0.0611244	poly	7	0.0005	AFA
ENSG00000084073.4	ZMPSTE24	-0.0611134	poly	7	0.001	AFA
ENSG00000134109.6	EDEM1	-0.0611099	poly	6	0.0001	AFA
ENSG00000108061.7	SHOC2	-0.0610893	poly	7	0.0001	AFA
ENSG00000168101.10	NUDT16L1	-0.0610886	sigmoid	2	1.5	AFA
ENSG00000071127.12	WDR1	-0.0610348	sigmoid	2	0.0001	AFA
ENSG00000115392.7	FANCL	-0.0609552	sigmoid	2	1	AFA
ENSG00000013725.10	CD6	-0.0609211	poly	7	1.5	AFA
ENSG00000144119.3	C1QL2	-0.0609173	sigmoid	2	0.5	AFA
ENSG00000188612.7	SUMO2	-0.0608191	sigmoid	2	0.005	AFA
ENSG00000104998.2	IL27RA	-0.0607739	poly	7	0.001	AFA
ENSG00000119138.3	KLF9	-0.0607432	poly	7	0.5	AFA
ENSG00000149273.10	RPS3	-0.0607219	poly	7	0.5	AFA
ENSG00000205323.4	SARNP	-0.0607136	poly	7	0.001	AFA
ENSG00000033100.10	CHPF2	-0.0607008	sigmoid	2	0.0001	AFA
ENSG00000174276.5	ZNHIT2	-0.0606858	sigmoid	2	0.0001	AFA
ENSG00000118046.10	STK11	-0.0606508	poly	2	0.1	AFA
ENSG00000120533.8	ENY2	-0.0606405	sigmoid	2	0.0001	AFA
ENSG00000188334.3	BSPH1	-0.0606312	sigmoid	2	0.0001	AFA
ENSG00000183808.7	RBM12B	-0.0606072	poly	7	0.1	AFA
ENSG00000173762.3	CD7	-0.0606018	poly	7	0.0001	AFA
ENSG00000165914.10	TTC7B	-0.0605872	sigmoid	2	0.0001	AFA
ENSG00000144355.10	DLX1	-0.0605547	poly	7	0.5	AFA
ENSG00000257365.2	FNTB	-0.0605011	poly	7	0.005	AFA
ENSG00000141499.12	WRAP53	-0.0604788	poly	7	0.005	AFA
ENSG00000177143.3	CETN1	-0.060467	poly	7	0.5	AFA
ENSG00000116586.7	LAMTOR2	-0.0604183	poly	4	0.05	AFA
ENSG00000105821.10	DNAJC2	-0.0604025	poly	6	0.01	AFA
ENSG00000105607.8	GCDH	-0.0603677	poly	7	0.0005	AFA
ENSG00000152503.5	TRIM36	-0.0602186	poly	4	0.1	AFA
ENSG00000137074.14	APTX	-0.0601756	sigmoid	2	1	AFA
ENSG00000125870.6	SNRPB2	-0.0601657	poly	7	1	AFA
ENSG00000241553.7	ARPC4	-0.0600798	poly	6	0.1	AFA
ENSG00000129993.10	CBFA2T3	-0.0600743	sigmoid	2	0.0001	AFA
ENSG00000160683.4	CXCR5	-0.0600505	poly	7	0.5	AFA
ENSG00000203814.5	HIST2H2BF	-0.0599754	rbf	2	0.0001	AFA
ENSG00000196372.8	ASB13	-0.0599325	sigmoid	2	0.1	AFA
ENSG00000101452.10	DHX35	-0.0599238	poly	7	0.01	AFA
ENSG00000241106.2	HLA-DOB	-0.0598466	poly	5	0.05	AFA
ENSG00000113263.8	ITK	-0.0598352	poly	7	0.5	AFA
ENSG00000115073.6	ACTR1B	-0.0598301	sigmoid	2	0.5	AFA
ENSG00000137474.15	MYO7A	-0.0598134	poly	7	2	AFA
ENSG00000135372.4	NAT10	-0.0597648	sigmoid	2	0.0001	AFA
ENSG00000028528.10	SNX1	-0.0597521	poly	7	0.01	AFA
ENSG00000196544.6	C17orf59	-0.0596886	sigmoid	2	0.0001	AFA
ENSG00000139291.9	TMEM19	-0.0596537	poly	7	0.001	AFA
ENSG00000154736.5	ADAMTS5	-0.059609	poly	7	1.5	AFA
ENSG00000004779.5	NDUFAB1	-0.0595884	sigmoid	2	0.005	AFA
ENSG00000109065.7	NAT9	-0.0595834	sigmoid	2	0.0001	AFA
ENSG00000163191.5	S100A11	-0.0595692	sigmoid	2	0.0001	AFA
ENSG00000114698.10	PLSCR4	-0.0595601	poly	7	0.0001	AFA
ENSG00000175264.3	CHST1	-0.0595554	poly	7	0.005	AFA
ENSG00000089775.6	ZBTB25	-0.0595315	rbf	2	0.1	AFA
ENSG00000143207.15	RFWD2	-0.0595214	poly	7	0.5	AFA
ENSG00000145907.10	G3BP1	-0.0594845	sigmoid	2	0.0001	AFA
ENSG00000198925.6	ATG9A	-0.059483	sigmoid	2	0.05	AFA
ENSG00000137822.8	TUBGCP4	-0.0593474	poly	3	0.0001	AFA
ENSG00000100354.15	TNRC6B	-0.0593247	sigmoid	2	0.0001	AFA
ENSG00000121940.11	CLCC1	-0.0593015	poly	7	0.001	AFA
ENSG00000153064.7	BANK1	-0.0592993	poly	3	0.005	AFA
ENSG00000224470.2	ATXN1L	-0.0592983	sigmoid	2	0.1	AFA
ENSG00000225921.2	NOL7	-0.0592482	poly	7	0.01	AFA
ENSG00000114383.5	TUSC2	-0.0592396	sigmoid	2	0.0001	AFA
ENSG00000100296.9	THOC5	-0.059216	sigmoid	2	1	AFA
ENSG00000159322.13	ADPGK	-0.0591763	sigmoid	2	1.5	AFA
ENSG00000121940.11	CLCC1	-0.0591324	poly	7	0.001	AFA
ENSG00000166136.11	NDUFB8	-0.0591017	poly	7	1	AFA
ENSG00000243489.2	KRTAP10-11	-0.0590695	rbf	2	0.5	AFA
ENSG00000171466.5	ZNF562	-0.059065	poly	7	0.01	AFA
ENSG00000144711.9	IQSEC1	-0.0590597	poly	3	0.1	AFA
ENSG00000125611.11	CHCHD5	-0.0590534	poly	3	0.1	AFA
ENSG00000196821.5	C6orf106	-0.0590449	rbf	2	0.1	AFA
ENSG00000168591.11	TMUB2	-0.0589992	sigmoid	2	0.1	AFA
ENSG00000132963.7	POMP	-0.0589264	poly	3	0.05	AFA
ENSG00000099991.12	CABIN1	-0.0588681	poly	7	0.01	AFA
ENSG00000137077.3	CCL21	-0.058809	sigmoid	2	0.1	AFA
ENSG00000125657.3	TNFSF9	-0.0587478	rbf	2	0.01	AFA
ENSG00000100979.10	PLTP	-0.0587046	poly	6	0.05	AFA
ENSG00000132424.10	PNISR	-0.0586956	sigmoid	2	0.0001	AFA
ENSG00000108679.8	LGALS3BP	-0.0586854	rbf	2	0.1	AFA
ENSG00000145293.10	ENOPH1	-0.0586816	sigmoid	2	0.0001	AFA
ENSG00000132549.14	VPS13B	-0.0586807	poly	7	0.01	AFA
ENSG00000163848.14	ZNF148	-0.0584816	poly	7	0.01	AFA
ENSG00000100612.9	DHRS7	-0.0584795	poly	2	0.05	AFA
ENSG00000160408.10	ST6GALNAC6	-0.0584591	sigmoid	2	0.005	AFA
ENSG00000119801.8	YPEL5	-0.058449	sigmoid	2	0.005	AFA
ENSG00000187742.10	SECISBP2	-0.0583749	sigmoid	2	0.0001	AFA
ENSG00000203668.1	CHML	-0.0582276	sigmoid	2	0.0001	AFA
ENSG00000170275.10	CRTAP	-0.0582198	rbf	2	0.1	AFA
ENSG00000141570.6	CBX8	-0.0582197	poly	7	0.01	AFA
ENSG00000163382.7	APOA1BP	-0.058201	rbf	2	0.01	AFA
ENSG00000167881.10	SRP68	-0.0580856	poly	7	0.01	AFA
ENSG00000103266.5	STUB1	-0.0580599	sigmoid	2	0.5	AFA
ENSG00000111832.8	RWDD1	-0.0580298	poly	7	1	AFA
ENSG00000113369.4	ARRDC3	-0.0579989	sigmoid	2	0.1	AFA
ENSG00000119673.10	ACOT2	-0.0579943	sigmoid	2	0.5	AFA
ENSG00000184990.8	SIVA1	-0.0579457	poly	7	0.01	AFA
ENSG00000142733.10	MAP3K6	-0.0579108	sigmoid	2	0.0001	AFA
ENSG00000142677.3	IL22RA1	-0.0578851	poly	3	0.1	AFA
ENSG00000085231.9	TAF9	-0.0578595	poly	7	0.05	AFA
ENSG00000095002.8	MSH2	-0.0578576	poly	5	2	AFA
ENSG00000180488.10	FAM73A	-0.0578443	sigmoid	2	0.0001	AFA
ENSG00000161920.5	MED11	-0.0578324	rbf	2	0.1	AFA
ENSG00000155636.9	RBM45	-0.0578134	sigmoid	2	0.005	AFA
ENSG00000136888.6	ATP6V1G1	-0.0578047	poly	7	0.05	AFA
ENSG00000104643.5	MTMR9	-0.0577976	sigmoid	2	0.5	AFA
ENSG00000126254.7	RBM42	-0.0577937	poly	2	0.05	AFA
ENSG00000083544.9	TDRD3	-0.0577564	sigmoid	2	0.0001	AFA
ENSG00000152558.10	TMEM123	-0.0577264	rbf	2	0.01	AFA
ENSG00000197448.9	GSTK1	-0.0577145	sigmoid	2	2	AFA
ENSG00000101200.5	AVP	-0.0577103	rbf	2	1	AFA
ENSG00000173933.15	RBM4	-0.0576465	poly	7	0.0001	AFA
ENSG00000090273.9	NUDC	-0.0576283	poly	7	0.1	AFA
ENSG00000110079.12	MS4A4A	-0.0576176	rbf	2	0.1	AFA
ENSG00000116497.13	S100PBP	-0.0575748	sigmoid	2	1	AFA
ENSG00000066117.10	SMARCD1	-0.0574581	sigmoid	2	0.05	AFA
ENSG00000172197.9	MBOAT1	-0.0574434	poly	7	0.05	AFA
ENSG00000187051.4	RPS19BP1	-0.0573784	sigmoid	2	0.1	AFA
ENSG00000100599.11	RIN3	-0.0573765	poly	7	0.005	AFA
ENSG00000178096.8	BOLA1	-0.05733	sigmoid	2	0.0001	AFA
ENSG00000178896.6	EXOSC4	-0.0572258	poly	5	0.1	AFA
ENSG00000171954.7	CYP4F22	-0.057164	poly	7	0.05	AFA
ENSG00000131100.8	ATP6V1E1	-0.0571154	sigmoid	2	0.5	AFA
ENSG00000105122.7	RASAL3	-0.0571107	poly	5	0.05	AFA
ENSG00000186867.6	QRFPR	-0.0571094	poly	7	0.1	AFA
ENSG00000175984.10	DENND2C	-0.0571012	rbf	2	0.01	AFA
ENSG00000141627.9	DYM	-0.057096	rbf	2	0.1	AFA
ENSG00000074319.8	TSG101	-0.0570734	poly	5	0.05	AFA
ENSG00000138172.6	CALHM2	-0.0570203	poly	6	0.5	AFA
ENSG00000138593.4	SECISBP2L	-0.0570106	sigmoid	2	0.1	AFA
ENSG00000181555.15	SETD2	-0.0569852	sigmoid	2	0.0001	AFA
ENSG00000135916.11	ITM2C	-0.0569416	poly	3	0.1	AFA
ENSG00000106004.4	HOXA5	-0.0569372	poly	7	0.5	AFA
ENSG00000164405.6	UQCRQ	-0.0568726	poly	6	0.5	AFA
ENSG00000181222.10	POLR2A	-0.0568632	poly	5	0.0005	AFA
ENSG00000118680.8	MYL12B	-0.0568511	poly	7	0.005	AFA
ENSG00000072954.2	TMEM38A	-0.0567765	poly	7	0.05	AFA
ENSG00000110013.8	SIAE	-0.0567388	sigmoid	2	0.0001	AFA
ENSG00000133226.12	SRRM1	-0.0567362	poly	7	0.01	AFA
ENSG00000169313.9	P2RY12	-0.0566737	poly	7	0.05	AFA
ENSG00000067225.13	PKM	-0.0566654	poly	7	0.0001	AFA
ENSG00000168040.4	FADD	-0.0566537	poly	7	0.1	AFA
ENSG00000109906.9	ZBTB16	-0.0566402	sigmoid	2	0.05	AFA
ENSG00000198700.5	IPO9	-0.0566125	poly	7	0.0005	AFA
ENSG00000138778.7	CENPE	-0.0565723	poly	7	0.05	AFA
ENSG00000085063.10	CD59	-0.056469	poly	7	0.1	AFA
ENSG00000182087.8	TMEM259	-0.0564563	rbf	2	0.1	AFA
ENSG00000178074.5	C2orf69	-0.0563296	sigmoid	2	0.0001	AFA
ENSG00000159131.12	GART	-0.0563145	sigmoid	2	0.1	AFA
ENSG00000073536.13	NLE1	-0.0563074	sigmoid	2	0.1	AFA
ENSG00000204569.5	PPP1R10	-0.0562899	sigmoid	2	0.0001	AFA
ENSG00000125746.10	EML2	-0.0562683	poly	5	0.005	AFA
ENSG00000173273.11	TNKS	-0.0562599	poly	7	1.5	AFA
ENSG00000179115.6	FARSA	-0.0562402	poly	7	0.005	AFA
ENSG00000186104.6	CYP2R1	-0.0562148	poly	3	0.0005	AFA
ENSG00000168685.10	IL7R	-0.0562119	poly	7	0.0001	AFA
ENSG00000142544.6	CTU1	-0.0561983	poly	2	0.1	AFA
ENSG00000163161.8	ERCC3	-0.0561924	poly	7	1.5	AFA
ENSG00000005700.10	IBTK	-0.0561852	linear	2	0.0001	AFA
ENSG00000205089.3	CCNI2	-0.0561485	poly	7	0.0001	AFA
ENSG00000203965.8	EFCAB7	-0.0561204	poly	7	0.1	AFA
ENSG00000204149.5	AGAP6	-0.0560895	sigmoid	2	0.1	AFA
ENSG00000198785.4	GRIN3A	-0.0558823	poly	7	0.005	AFA
ENSG00000175376.4	EIF1AD	-0.0557093	poly	7	2	AFA
ENSG00000177613.7	CSTF2T	-0.0556441	poly	7	0.1	AFA
ENSG00000115806.8	GORASP2	-0.0556342	sigmoid	2	0.0001	AFA
ENSG00000004766.11	CCDC132	-0.0555883	poly	7	0.05	AFA
ENSG00000143633.8	C1orf131	-0.0555509	sigmoid	2	0.0001	AFA
ENSG00000078369.13	GNB1	-0.0555327	sigmoid	2	0.0001	AFA
ENSG00000109171.10	SLAIN2	-0.0554461	poly	7	0.5	AFA
ENSG00000006715.11	VPS41	-0.0554231	poly	5	0.5	AFA
ENSG00000160194.12	NDUFV3	-0.0554167	poly	7	0.05	AFA
ENSG00000179335.14	CLK3	-0.0554097	sigmoid	2	0.0001	AFA
ENSG00000155093.13	PTPRN2	-0.0553926	sigmoid	2	1.5	AFA
ENSG00000121064.8	SCPEP1	-0.0553663	poly	4	0.05	AFA
ENSG00000172738.7	TMEM217	-0.0553196	sigmoid	2	0.1	AFA
ENSG00000117118.5	SDHB	-0.0553155	sigmoid	2	0.0001	AFA
ENSG00000142765.13	SYTL1	-0.0552885	poly	7	0.005	AFA
ENSG00000184979.9	USP18	-0.0552763	poly	7	0.1	AFA
ENSG00000196141.7	SPATS2L	-0.0552636	poly	2	0.01	AFA
ENSG00000141577.9	AZI1	-0.0552572	sigmoid	2	0.0001	AFA
ENSG00000152795.13	HNRNPDL	-0.0552572	sigmoid	2	0.0001	AFA
ENSG00000125810.9	CD93	-0.0552438	poly	7	0.5	AFA
ENSG00000143624.9	INTS3	-0.0552093	poly	7	0.1	AFA
ENSG00000108528.9	SLC25A11	-0.0551993	rbf	2	0.1	AFA
ENSG00000179774.7	ATOH7	-0.0550965	sigmoid	2	0.0001	AFA
ENSG00000131323.10	TRAF3	-0.055087	poly	7	0.005	AFA
ENSG00000101190.8	TCFL5	-0.0550863	poly	7	0.01	AFA
ENSG00000171097.9	CCBL1	-0.0550834	poly	2	0.1	AFA
ENSG00000164082.10	GRM2	-0.0550027	sigmoid	2	0.005	AFA
ENSG00000157617.12	C2CD2	-0.0549707	poly	7	1	AFA
ENSG00000103429.6	BFAR	-0.0549671	sigmoid	2	0.0001	AFA
ENSG00000160678.7	S100A1	-0.0549538	sigmoid	2	0.1	AFA
ENSG00000262664.1	OVCA2	-0.0548678	poly	6	0.001	AFA
ENSG00000147324.6	MFHAS1	-0.054864	poly	5	0.5	AFA
ENSG00000116649.5	SRM	-0.0548582	poly	7	0.5	AFA
ENSG00000113407.9	TARS	-0.0548447	poly	3	0.1	AFA
ENSG00000123297.12	TSFM	-0.0547624	poly	7	0.1	AFA
ENSG00000213190.2	MLLT11	-0.0547391	sigmoid	2	0.0001	AFA
ENSG00000136319.7	TTC5	-0.0547297	poly	7	0.0001	AFA
ENSG00000205269.4	TMEM170B	-0.054695	sigmoid	2	0.5	AFA
ENSG00000221900.4	POM121L12	-0.0546801	poly	7	2	AFA
ENSG00000137842.2	TMEM62	-0.0546728	poly	7	0.1	AFA
ENSG00000108448.16	TRIM16L	-0.0546301	sigmoid	2	0.1	AFA
ENSG00000160218.8	TRAPPC10	-0.0546035	poly	7	0.05	AFA
ENSG00000116698.16	SMG7	-0.0545874	poly	5	1	AFA
ENSG00000177030.12	DEAF1	-0.0545462	rbf	2	0.05	AFA
ENSG00000057704.6	TMCC3	-0.0545043	poly	7	0.05	AFA
ENSG00000054796.8	SPO11	-0.0544625	rbf	2	0.001	AFA
ENSG00000173153.9	ESRRA	-0.0544548	sigmoid	2	0.5	AFA
ENSG00000176853.11	FAM91A1	-0.0544257	poly	3	0.1	AFA
ENSG00000138385.11	SSB	-0.0543173	poly	2	0.01	AFA
ENSG00000174007.7	CEP19	-0.0542983	sigmoid	2	0.0001	AFA
ENSG00000166428.8	PLD4	-0.0542811	poly	6	0.01	AFA
ENSG00000198538.6	ZNF28	-0.0542429	poly	3	0.01	AFA
ENSG00000131374.10	TBC1D5	-0.0541281	poly	6	0.5	AFA
ENSG00000107443.11	CCNJ	-0.0541182	poly	7	0.0001	AFA
ENSG00000171310.6	CHST11	-0.054108	sigmoid	2	0.1	AFA
ENSG00000134769.17	DTNA	-0.0540777	poly	4	1	AFA
ENSG00000050748.12	MAPK9	-0.0540506	rbf	2	0.05	AFA
ENSG00000092847.6	AGO1	-0.054048	poly	7	1.5	AFA
ENSG00000175482.4	POLD4	-0.0540451	poly	6	0.0001	AFA
ENSG00000112893.5	MAN2A1	-0.0540163	poly	7	0.5	AFA
ENSG00000180257.8	ZNF816	-0.0540013	rbf	2	0.05	AFA
ENSG00000105369.5	CD79A	-0.0539968	sigmoid	2	0.0001	AFA
ENSG00000145388.9	METTL14	-0.0539889	sigmoid	2	0.0001	AFA
ENSG00000204209.6	DAXX	-0.0539077	sigmoid	2	0.5	AFA
ENSG00000151948.7	GLT1D1	-0.0539051	sigmoid	2	0.0001	AFA
ENSG00000083099.6	LYRM2	-0.0538802	poly	7	1	AFA
ENSG00000148288.7	GBGT1	-0.0538497	sigmoid	2	0.1	AFA
ENSG00000166529.10	ZSCAN21	-0.053839	poly	2	0.1	AFA
ENSG00000165684.3	SNAPC4	-0.0537551	poly	4	0.05	AFA
ENSG00000166135.8	HIF1AN	-0.0537446	poly	7	0.005	AFA
ENSG00000107864.10	CPEB3	-0.0536957	sigmoid	2	0.1	AFA
ENSG00000167772.7	ANGPTL4	-0.0536886	rbf	2	0.05	AFA
ENSG00000100575.9	TIMM9	-0.0536752	sigmoid	2	0.0001	AFA
ENSG00000138814.12	PPP3CA	-0.0536518	poly	7	0.5	AFA
ENSG00000096996.10	IL12RB1	-0.0536375	sigmoid	2	2	AFA
ENSG00000077312.4	SNRPA	-0.0536291	poly	7	0.1	AFA
ENSG00000139722.2	VPS37B	-0.0536173	rbf	2	0.05	AFA
ENSG00000198133.4	TMEM229B	-0.0535956	poly	6	0.001	AFA
ENSG00000196636.7	ACN9	-0.0535612	poly	7	0.0001	AFA
ENSG00000031698.8	SARS	-0.0535612	sigmoid	2	0.05	AFA
ENSG00000158417.5	EIF5B	-0.0535611	sigmoid	2	0.0001	AFA
ENSG00000089351.10	GRAMD1A	-0.0535354	linear	2	0.0001	AFA
ENSG00000203812.2	HIST2H2AA4	-0.0535249	sigmoid	2	1.5	AFA
ENSG00000178226.6	PRSS36	-0.0535226	poly	5	0.005	AFA
ENSG00000068001.9	HYAL2	-0.0534972	sigmoid	2	0.0001	AFA
ENSG00000166188.2	ZNF319	-0.0534004	sigmoid	2	0.05	AFA
ENSG00000133665.8	DYDC2	-0.0533943	sigmoid	2	0.05	AFA
ENSG00000149929.11	HIRIP3	-0.0533759	sigmoid	2	0.0001	AFA
ENSG00000107669.13	ATE1	-0.0532412	poly	7	1	AFA
ENSG00000206172.4	HBA1	-0.0532337	poly	7	0.05	AFA
ENSG00000197019.4	SERTAD1	-0.0532272	sigmoid	2	0.01	AFA
ENSG00000187838.12	PLSCR3	-0.0531943	poly	7	0.01	AFA
ENSG00000164180.9	TMEM161B	-0.0531645	poly	6	0.0001	AFA
ENSG00000175573.6	C11orf68	-0.0531456	poly	3	0.1	AFA
ENSG00000065883.10	CDK13	-0.053083	poly	3	0.1	AFA
ENSG00000142675.13	CNKSR1	-0.0530772	poly	3	0.01	AFA
ENSG00000155926.9	SLA	-0.0530327	poly	7	0.001	AFA
ENSG00000008282.3	SYPL1	-0.0530179	sigmoid	2	0.0001	AFA
ENSG00000198513.7	ATL1	-0.0529508	sigmoid	2	0.0001	AFA
ENSG00000182511.7	FES	-0.052922	linear	2	0.0001	AFA
ENSG00000111786.4	SRSF9	-0.0529175	rbf	2	0.1	AFA
ENSG00000165821.7	SALL2	-0.052899	poly	7	0.05	AFA
ENSG00000174231.12	PRPF8	-0.0528969	sigmoid	2	0.1	AFA
ENSG00000169193.7	CCDC126	-0.0528924	rbf	2	0.1	AFA
ENSG00000128609.10	NDUFA5	-0.0528741	sigmoid	2	0.1	AFA
ENSG00000023171.10	GRAMD1B	-0.0528595	sigmoid	2	0.05	AFA
ENSG00000205020.7	CCL4L1	-0.0528517	poly	7	0.05	AFA
ENSG00000149516.9	MS4A3	-0.0528405	sigmoid	2	0.1	AFA
ENSG00000126561.12	STAT5A	-0.0528282	poly	6	0.0005	AFA
ENSG00000088538.12	DOCK3	-0.0527861	poly	7	0.001	AFA
ENSG00000135213.8	POM121C	-0.0527197	rbf	2	0.01	AFA
ENSG00000150712.6	MTMR12	-0.0526843	poly	2	0.1	AFA
ENSG00000215421.5	ZNF407	-0.0526286	poly	7	1.5	AFA
ENSG00000114062.13	UBE3A	-0.0526011	sigmoid	2	0.1	AFA
ENSG00000104897.4	SF3A2	-0.0525869	poly	7	0.1	AFA
ENSG00000106608.12	URGCP	-0.0525806	poly	2	0.1	AFA
ENSG00000115053.11	NCL	-0.0525683	sigmoid	2	0.0001	AFA
ENSG00000164056.6	SPRY1	-0.0525277	rbf	2	0.1	AFA
ENSG00000166575.12	TMEM135	-0.0525205	poly	7	0.01	AFA
ENSG00000159713.6	TPPP3	-0.0524834	sigmoid	2	0.5	AFA
ENSG00000184574.5	LPAR5	-0.0524692	poly	7	1	AFA
ENSG00000266173.1	STRADA	-0.0524519	sigmoid	2	0.05	AFA
ENSG00000141965.3	FEM1A	-0.0524445	sigmoid	2	0.0001	AFA
ENSG00000159086.10	PAXBP1	-0.0524159	rbf	2	0.05	AFA
ENSG00000157500.6	APPL1	-0.052378	rbf	2	0.05	AFA
ENSG00000106070.13	GRB10	-0.0523708	sigmoid	2	0.05	AFA
ENSG00000143369.10	ECM1	-0.0523539	sigmoid	2	0.5	AFA
ENSG00000117289.7	TXNIP	-0.0523496	poly	5	0.1	AFA
ENSG00000174123.6	TLR10	-0.052332	linear	2	0.0001	AFA
ENSG00000051341.9	POLQ	-0.0522895	poly	7	0.0001	AFA
ENSG00000182899.10	RPL35A	-0.0522336	poly	7	0.005	AFA
ENSG00000157978.7	LDLRAP1	-0.0521944	sigmoid	2	0.0001	AFA
ENSG00000175274.14	TP53I11	-0.0521739	poly	7	0.005	AFA
ENSG00000173480.6	ZNF417	-0.052129	poly	7	0.0001	AFA
ENSG00000152779.12	SLC16A12	-0.0520861	poly	5	0.5	AFA
ENSG00000198252.7	STYX	-0.0520455	poly	5	0.05	AFA
ENSG00000027001.7	MIPEP	-0.0520295	poly	7	0.01	AFA
ENSG00000178585.10	CTNNBIP1	-0.0519571	poly	7	0.5	AFA
ENSG00000186153.12	WWOX	-0.0519215	poly	5	2	AFA
ENSG00000179943.6	FIZ1	-0.0519155	rbf	2	0.001	AFA
ENSG00000104824.11	HNRNPL	-0.0518858	poly	3	0.005	AFA
ENSG00000197714.4	ZNF460	-0.0518133	sigmoid	2	0.0001	AFA
ENSG00000157106.12	SMG1	-0.0518062	rbf	2	0.5	AFA
ENSG00000205138.2	SDHAF1	-0.0517902	poly	7	0.001	AFA
ENSG00000196787.2	HIST1H2AG	-0.0517788	sigmoid	2	0.05	AFA
ENSG00000067955.9	CBFB	-0.0517741	poly	2	0.01	AFA
ENSG00000110888.13	CAPRIN2	-0.0517705	poly	7	0.01	AFA
ENSG00000112079.8	STK38	-0.0517362	sigmoid	2	0.5	AFA
ENSG00000196367.8	TRRAP	-0.0516803	rbf	2	0.1	AFA
ENSG00000171236.9	LRG1	-0.0516312	poly	2	0.1	AFA
ENSG00000115524.10	SF3B1	-0.0516196	poly	2	0.1	AFA
ENSG00000099204.14	ABLIM1	-0.0515881	poly	7	1.5	AFA
ENSG00000089335.16	ZNF302	-0.051582	sigmoid	2	0.5	AFA
ENSG00000184557.3	SOCS3	-0.0515818	sigmoid	2	0.0001	AFA
ENSG00000130734.5	ATG4D	-0.0515027	poly	7	0.1	AFA
ENSG00000125910.4	S1PR4	-0.0514978	poly	6	0.01	AFA
ENSG00000109771.11	LRP2BP	-0.0514639	poly	5	0.1	AFA
ENSG00000068489.8	PRR11	-0.0514469	sigmoid	2	0.1	AFA
ENSG00000116754.9	SRSF11	-0.0514182	poly	7	0.0001	AFA
ENSG00000161677.7	JOSD2	-0.0514118	sigmoid	2	0.0001	AFA
ENSG00000026508.12	CD44	-0.0514031	poly	7	0.001	AFA
ENSG00000008853.12	RHOBTB2	-0.0513631	poly	7	0.01	AFA
ENSG00000151748.10	SAV1	-0.0512984	poly	7	0.5	AFA
ENSG00000119392.10	GLE1	-0.0512982	poly	7	0.1	AFA
ENSG00000104885.12	DOT1L	-0.0512872	sigmoid	2	0.0001	AFA
ENSG00000125629.10	INSIG2	-0.0512577	sigmoid	2	0.5	AFA
ENSG00000090971.4	NAT14	-0.0512509	poly	7	0.05	AFA
ENSG00000141428.12	C18orf21	-0.05125	poly	7	0.1	AFA
ENSG00000086300.11	SNX10	-0.0512499	sigmoid	2	0.5	AFA
ENSG00000173281.4	PPP1R3B	-0.0512449	sigmoid	2	0.05	AFA
ENSG00000186501.9	TMEM222	-0.0511925	sigmoid	2	0.0001	AFA
ENSG00000107643.11	MAPK8	-0.0511811	sigmoid	2	0.1	AFA
ENSG00000158321.11	AUTS2	-0.0511692	poly	7	0.1	AFA
ENSG00000135336.9	ORC3	-0.0511465	poly	3	0.05	AFA
ENSG00000122705.12	CLTA	-0.051141	sigmoid	2	0.5	AFA
ENSG00000075884.8	ARHGAP15	-0.0511397	sigmoid	2	0.05	AFA
ENSG00000173145.7	NOC3L	-0.0511031	sigmoid	2	0.1	AFA
ENSG00000150551.10	LYPD1	-0.0510932	poly	7	0.01	AFA
ENSG00000119782.9	FKBP1B	-0.051093	poly	7	0.001	AFA
ENSG00000197561.2	ELANE	-0.0510901	rbf	2	0.5	AFA
ENSG00000113494.12	PRLR	-0.05107	poly	7	0.5	AFA
ENSG00000185379.16	RAD51D	-0.0510054	sigmoid	2	0.0001	AFA
ENSG00000158769.13	F11R	-0.0509999	poly	3	0.1	AFA
ENSG00000084623.7	EIF3I	-0.0509851	poly	7	0.0005	AFA
ENSG00000144199.7	FAHD2B	-0.0509162	poly	3	0.001	AFA
ENSG00000082438.11	COBLL1	-0.0509114	rbf	2	0.1	AFA
ENSG00000135205.10	CCDC146	-0.0508938	sigmoid	2	0.005	AFA
ENSG00000084463.2	WBP11	-0.0508783	sigmoid	2	0.0001	AFA
ENSG00000162441.7	LZIC	-0.0508683	linear	2	0.0001	AFA
ENSG00000171643.9	S100Z	-0.050818	sigmoid	2	0.5	AFA
ENSG00000134830.3	C5AR2	-0.0507684	poly	7	0.005	AFA
ENSG00000176018.8	LYSMD3	-0.0507539	rbf	2	0.1	AFA
ENSG00000086475.10	SEPHS1	-0.0507299	poly	3	0.1	AFA
ENSG00000213626.7	LBH	-0.0507066	rbf	2	0.1	AFA
ENSG00000185304.12	RGPD2	-0.0506641	sigmoid	2	0.0001	AFA
ENSG00000074855.6	ANO8	-0.0506594	poly	7	0.01	AFA
ENSG00000145901.10	TNIP1	-0.0506338	poly	5	0.05	AFA
ENSG00000133606.6	MKRN1	-0.0505951	sigmoid	2	0.05	AFA
ENSG00000179526.12	SHARPIN	-0.0505949	poly	2	0.1	AFA
ENSG00000117419.10	ERI3	-0.0504685	poly	7	0.01	AFA
ENSG00000166090.8	IL25	-0.0504603	poly	7	0.1	AFA
ENSG00000137478.10	FCHSD2	-0.0504473	sigmoid	2	0.0001	AFA
ENSG00000258890.2	CEP95	-0.0504465	poly	7	0.01	AFA
ENSG00000183281.10	PLGLB1	-0.0504402	sigmoid	2	0.0001	AFA
ENSG00000083520.10	DIS3	-0.0504201	sigmoid	2	0.0001	AFA
ENSG00000171700.9	RGS19	-0.0504173	sigmoid	2	0.0001	AFA
ENSG00000204264.4	PSMB8	-0.0503959	poly	6	0.0005	AFA
ENSG00000184508.6	HDDC3	-0.0503929	poly	7	0.05	AFA
ENSG00000160460.11	SPTBN4	-0.0503884	poly	7	0.1	AFA
ENSG00000066926.6	FECH	-0.050383	poly	7	0.1	AFA
ENSG00000122257.14	RBBP6	-0.0503247	sigmoid	2	0.0001	AFA
ENSG00000160050.10	CCDC28B	-0.0502785	poly	2	0.1	AFA
ENSG00000168062.5	BATF2	-0.0502751	poly	7	0.001	AFA
ENSG00000134108.8	ARL8B	-0.0501963	poly	6	2	AFA
ENSG00000197262.8	CCL4L2	-0.0501874	poly	6	0.01	AFA
ENSG00000120833.9	SOCS2	-0.0501807	poly	7	0.01	AFA
ENSG00000136982.5	DSCC1	-0.0501709	sigmoid	2	0.5	AFA
ENSG00000170325.10	PRDM10	-0.0501497	poly	7	0.0001	AFA
ENSG00000196233.7	LCOR	-0.0501371	sigmoid	2	0.01	AFA
ENSG00000100124.7	ANKRD54	-0.0501155	poly	7	0.0001	AFA
ENSG00000120738.7	EGR1	-0.0500932	poly	7	0.01	AFA
ENSG00000067248.5	DHX29	-0.0500904	sigmoid	2	0.05	AFA
ENSG00000167283.3	ATP5L	-0.0500847	rbf	2	0.05	AFA
ENSG00000160888.6	IER2	-0.0500521	rbf	2	0.01	AFA
ENSG00000196591.7	HDAC2	-0.0500278	poly	3	0.01	AFA
ENSG00000243649.4	CFB	-0.0500205	poly	2	0.005	AFA
ENSG00000140564.6	FURIN	-0.049992	poly	7	0.0005	AFA
ENSG00000197442.8	MAP3K5	-0.0499685	poly	7	0.5	AFA
ENSG00000272514.1	C6ORF165	-0.0499354	poly	7	0.0001	AFA
ENSG00000110958.11	PTGES3	-0.0499145	poly	7	0.0001	AFA
ENSG00000143515.12	ATP8B2	-0.0499116	poly	7	0.01	AFA
ENSG00000171940.9	ZNF217	-0.0498581	poly	7	0.5	AFA
ENSG00000169418.9	NPR1	-0.0498565	poly	2	0.001	AFA
ENSG00000155744.4	FAM126B	-0.0498001	poly	7	0.001	AFA
ENSG00000151846.7	PABPC3	-0.0497951	poly	7	1	AFA
ENSG00000189283.5	FHIT	-0.049785	poly	7	1	AFA
ENSG00000076928.13	ARHGEF1	-0.04978	sigmoid	2	0.0001	AFA
ENSG00000109787.8	KLF3	-0.0497645	sigmoid	2	0.0001	AFA
ENSG00000120616.11	EPC1	-0.0497209	sigmoid	2	0.0001	AFA
ENSG00000073910.15	FRY	-0.0497106	sigmoid	2	0.05	AFA
ENSG00000051009.6	FAM160A2	-0.0496995	sigmoid	2	0.05	AFA
ENSG00000162604.8	TM2D1	-0.0496616	poly	3	0.1	AFA
ENSG00000168763.11	CNNM3	-0.0496593	sigmoid	2	0.05	AFA
ENSG00000119616.7	FCF1	-0.0496308	poly	7	2	AFA
ENSG00000124574.10	ABCC10	-0.0495829	poly	2	0.05	AFA
ENSG00000143549.15	TPM3	-0.0495727	sigmoid	2	0.0001	AFA
ENSG00000180953.7	ST20	-0.0495507	poly	7	0.1	AFA
ENSG00000214212.4	C19orf38	-0.049542	poly	6	0.05	AFA
ENSG00000151692.10	RNF144A	-0.0495231	poly	7	2	AFA
ENSG00000169375.11	SIN3A	-0.049485	sigmoid	2	0.0001	AFA
ENSG00000112640.10	PPP2R5D	-0.0494833	poly	7	0.01	AFA
ENSG00000132912.8	DCTN4	-0.0494679	poly	7	1	AFA
ENSG00000182545.6	RNASE10	-0.0494551	poly	5	0.01	AFA
ENSG00000154222.10	CC2D1B	-0.0493866	sigmoid	2	1	AFA
ENSG00000171169.8	NAIF1	-0.0493697	poly	7	0.05	AFA
ENSG00000183864.4	TOB2	-0.0493676	poly	4	0.05	AFA
ENSG00000128203.6	ASPHD2	-0.0493527	poly	4	0.05	AFA
ENSG00000090861.11	AARS	-0.0493498	sigmoid	2	1	AFA
ENSG00000121274.8	PAPD5	-0.0493404	sigmoid	2	0.1	AFA
ENSG00000130303.8	BST2	-0.0493116	sigmoid	2	0.0001	AFA
ENSG00000171631.10	P2RY6	-0.0492993	poly	7	0.001	AFA
ENSG00000170921.10	TANC2	-0.0492833	sigmoid	2	0.0001	AFA
ENSG00000177511.5	ST8SIA3	-0.049217	poly	7	0.5	AFA
ENSG00000133805.11	AMPD3	-0.0492101	sigmoid	2	0.0001	AFA
ENSG00000164087.3	POC1A	-0.0492094	sigmoid	2	0.1	AFA
ENSG00000131469.8	RPL27	-0.0491985	sigmoid	2	0.01	AFA
ENSG00000053501.8	USE1	-0.0491796	rbf	2	0.05	AFA
ENSG00000113282.9	CLINT1	-0.0491758	poly	7	0.1	AFA
ENSG00000025796.9	SEC63	-0.0491557	poly	7	1.5	AFA
ENSG00000186020.8	ZNF529	-0.0491273	poly	6	0.001	AFA
ENSG00000167637.12	ZNF283	-0.0491255	sigmoid	2	0.0001	AFA
ENSG00000173578.6	XCR1	-0.0491096	rbf	2	0.1	AFA
ENSG00000117643.10	MAN1C1	-0.0490512	poly	7	0.05	AFA
ENSG00000102547.14	CAB39L	-0.0490445	poly	7	1.5	AFA
ENSG00000144802.7	NFKBIZ	-0.0490142	sigmoid	2	0.0001	AFA
ENSG00000125652.3	ALKBH7	-0.0489689	poly	7	0.05	AFA
ENSG00000166923.6	GREM1	-0.0489203	poly	7	0.05	AFA
ENSG00000167536.9	DHRS13	-0.0489169	sigmoid	2	0.01	AFA
ENSG00000238243.2	OR2W3	-0.0489161	poly	4	0.01	AFA
ENSG00000105866.9	SP4	-0.0488888	rbf	2	0.1	AFA
ENSG00000161551.8	ZNF577	-0.0488149	linear	2	0.0001	AFA
ENSG00000117411.12	B4GALT2	-0.0488126	poly	7	0.0001	AFA
ENSG00000081760.12	AACS	-0.0488116	poly	7	0.5	AFA
ENSG00000122728.6	TAF1L	-0.0487831	poly	6	0.0001	AFA
ENSG00000088986.6	DYNLL1	-0.0486598	poly	7	0.0001	AFA
ENSG00000187446.7	CHP1	-0.0486468	poly	6	0.01	AFA
ENSG00000173875.9	ZNF791	-0.0485819	sigmoid	2	0.5	AFA
ENSG00000131848.5	ZSCAN5A	-0.0485789	sigmoid	2	0.5	AFA
ENSG00000072736.14	NFATC3	-0.0485655	poly	2	0.01	AFA
ENSG00000159388.5	BTG2	-0.0485623	poly	6	0.5	AFA
ENSG00000105223.14	PLD3	-0.0485421	sigmoid	2	0.0001	AFA
ENSG00000088876.7	ZNF343	-0.0485379	poly	7	0.05	AFA
ENSG00000215193.7	PEX26	-0.0484743	poly	5	0.05	AFA
ENSG00000172349.12	IL16	-0.0484732	poly	2	0.1	AFA
ENSG00000020181.13	GPR124	-0.0484732	poly	2	0.1	AFA
ENSG00000140983.8	RHOT2	-0.0484537	sigmoid	2	0.01	AFA
ENSG00000177565.11	TBL1XR1	-0.048418	sigmoid	2	0.0001	AFA
ENSG00000169957.8	ZNF768	-0.0483877	poly	7	0.01	AFA
ENSG00000172732.7	MUS81	-0.0483817	poly	2	0.1	AFA
ENSG00000142864.10	SERBP1	-0.0483779	poly	7	1	AFA
ENSG00000105131.3	EPHX3	-0.0483738	sigmoid	2	0.0001	AFA
ENSG00000075218.14	GTSE1	-0.0483442	poly	5	0.005	AFA
ENSG00000179965.7	ZNF771	-0.048333	poly	7	0.0001	AFA
ENSG00000163516.9	ANKZF1	-0.0483085	poly	7	0.1	AFA
ENSG00000169223.10	LMAN2	-0.0483057	poly	7	0.01	AFA
ENSG00000185798.6	WDR53	-0.0482664	rbf	2	0.01	AFA
ENSG00000164896.15	FASTK	-0.0482625	poly	7	0.001	AFA
ENSG00000130024.10	PHF10	-0.0482525	sigmoid	2	0.001	AFA
ENSG00000125304.8	TM9SF2	-0.0481842	poly	4	0.1	AFA
ENSG00000177409.7	SAMD9L	-0.0481654	poly	7	0.1	AFA
ENSG00000213463.3	SYNJ2BP	-0.0481645	sigmoid	2	0.0001	AFA
ENSG00000011105.7	TSPAN9	-0.0481642	poly	7	2	AFA
ENSG00000163558.8	PRKCI	-0.0481541	poly	7	0.1	AFA
ENSG00000156172.5	C8orf37	-0.0481421	poly	7	0.1	AFA
ENSG00000153283.8	CD96	-0.0481386	poly	7	0.5	AFA
ENSG00000204414.7	CSHL1	-0.048117	poly	7	0.1	AFA
ENSG00000166889.13	PATL1	-0.0481133	rbf	2	0.05	AFA
ENSG00000126524.5	SBDS	-0.0481085	sigmoid	2	0.0001	AFA
ENSG00000072786.8	STK10	-0.0481073	poly	7	0.1	AFA
ENSG00000143436.6	MRPL9	-0.048083	poly	2	0.005	AFA
ENSG00000170515.9	PA2G4	-0.0480561	sigmoid	2	0.005	AFA
ENSG00000132635.12	PCED1A	-0.0480437	sigmoid	2	0.0001	AFA
ENSG00000178694.5	NSUN3	-0.0480173	sigmoid	2	1	AFA
ENSG00000158062.16	UBXN11	-0.0480069	linear	2	0.0001	AFA
ENSG00000119655.4	NPC2	-0.0479885	poly	7	1.5	AFA
ENSG00000198863.3	RUNDC1	-0.047984	poly	7	0.05	AFA
ENSG00000100385.9	IL2RB	-0.0479839	poly	6	0.0005	AFA
ENSG00000130590.9	SAMD10	-0.0479635	sigmoid	2	0.05	AFA
ENSG00000114779.15	ABHD14B	-0.0479195	poly	2	0.5	AFA
ENSG00000112144.11	ICK	-0.0479193	sigmoid	2	0.1	AFA
ENSG00000147416.6	ATP6V1B2	-0.0478681	poly	7	1.5	AFA
ENSG00000182557.3	SPNS3	-0.0478666	sigmoid	2	0.1	AFA
ENSG00000143178.8	TBX19	-0.0478243	sigmoid	2	0.5	AFA
ENSG00000100425.14	BRD1	-0.0477539	sigmoid	2	0.1	AFA
ENSG00000100139.9	MICALL1	-0.0477487	poly	3	0.05	AFA
ENSG00000160446.14	ZDHHC12	-0.0477358	sigmoid	2	0.0001	AFA
ENSG00000141293.11	SKAP1	-0.0477336	poly	7	1.5	AFA
ENSG00000134046.7	MBD2	-0.0477205	sigmoid	2	0.0001	AFA
ENSG00000185565.6	LSAMP	-0.047685	poly	7	0.0001	AFA
ENSG00000123144.6	C19orf43	-0.0476829	sigmoid	2	0.0001	AFA
ENSG00000077152.5	UBE2T	-0.0476821	sigmoid	2	0.01	AFA
ENSG00000038532.10	CLEC16A	-0.0476447	poly	7	0.005	AFA
ENSG00000069493.9	CLEC2D	-0.0476227	sigmoid	2	0.0001	AFA
ENSG00000131899.6	LLGL1	-0.0476197	poly	6	0.1	AFA
ENSG00000166503.4	HDGFRP3	-0.0474589	poly	7	0.01	AFA
ENSG00000111371.11	SLC38A1	-0.0474151	sigmoid	2	0.1	AFA
ENSG00000143643.8	TTC13	-0.0474114	sigmoid	2	0.0001	AFA
ENSG00000008118.5	CAMK1G	-0.0473975	sigmoid	2	0.0001	AFA
ENSG00000071073.7	MGAT4A	-0.0473975	sigmoid	2	0.1	AFA
ENSG00000169926.5	KLF13	-0.047384	poly	7	0.1	AFA
ENSG00000065675.10	PRKCQ	-0.0473364	sigmoid	2	0.05	AFA
ENSG00000185000.5	DGAT1	-0.0473259	sigmoid	2	0.1	AFA
ENSG00000186010.13	NDUFA13	-0.0472879	sigmoid	2	0.0001	AFA
ENSG00000232810.3	TNF	-0.0472869	sigmoid	2	0.1	AFA
ENSG00000142552.3	RCN3	-0.0472546	sigmoid	2	0.1	AFA
ENSG00000143390.13	RFX5	-0.0472535	sigmoid	2	0.0001	AFA
ENSG00000058272.11	PPP1R12A	-0.047231	poly	7	0.5	AFA
ENSG00000197385.5	ZNF860	-0.0471197	poly	2	0.01	AFA
ENSG00000113231.9	PDE8B	-0.0471174	poly	7	0.0001	AFA
ENSG00000114423.14	CBLB	-0.0471123	poly	7	0.5	AFA
ENSG00000162407.8	PPAP2B	-0.0471091	sigmoid	2	0.1	AFA
ENSG00000128923.6	FAM63B	-0.0471034	sigmoid	2	0.1	AFA
ENSG00000181029.7	TRAPPC5	-0.0470896	poly	2	0.1	AFA
ENSG00000139146.9	FAM60A	-0.0470685	poly	5	0.05	AFA
ENSG00000008838.13	MED24	-0.0470668	poly	6	0.001	AFA
ENSG00000167470.8	MIDN	-0.0470474	poly	3	0.1	AFA
ENSG00000121410.7	A1BG	-0.047033	rbf	2	0.05	AFA
ENSG00000178175.7	ZNF366	-0.0470174	poly	7	1	AFA
ENSG00000196704.7	AMZ2	-0.0470172	poly	7	0.1	AFA
ENSG00000150967.13	ABCB9	-0.0469601	poly	6	0.005	AFA
ENSG00000125384.6	PTGER2	-0.0469463	poly	7	1	AFA
ENSG00000063046.13	EIF4B	-0.0469377	sigmoid	2	0.0001	AFA
ENSG00000121406.4	ZNF549	-0.0469372	poly	5	0.1	AFA
ENSG00000156052.6	GNAQ	-0.0469106	poly	6	0.1	AFA
ENSG00000080200.5	CRYBG3	-0.0469079	sigmoid	2	0.05	AFA
ENSG00000157184.5	CPT2	-0.0468617	poly	7	0.005	AFA
ENSG00000114988.7	LMAN2L	-0.046821	poly	7	0.0001	AFA
ENSG00000173020.6	ADRBK1	-0.046817	sigmoid	2	0.0001	AFA
ENSG00000141741.7	MIEN1	-0.046802	poly	6	0.0001	AFA
ENSG00000112855.10	HARS2	-0.0467985	rbf	2	0.1	AFA
ENSG00000000971.11	CFH	-0.0467957	poly	3	0.01	AFA
ENSG00000170522.5	ELOVL6	-0.0467714	poly	7	1.5	AFA
ENSG00000253293.3	HOXA10	-0.0467671	poly	7	0.5	AFA
ENSG00000029364.7	SLC39A9	-0.0467651	poly	7	0.5	AFA
ENSG00000223609.3	HBD	-0.0467565	rbf	2	1	AFA
ENSG00000187980.6	PLA2G2C	-0.0467564	poly	7	0.1	AFA
ENSG00000134686.12	PHC2	-0.0467456	rbf	2	0.005	AFA
ENSG00000135390.13	ATP5G2	-0.0467128	poly	7	0.1	AFA
ENSG00000141933.8	TPGS1	-0.0466883	sigmoid	2	0.1	AFA
ENSG00000087338.4	GMCL1	-0.0466774	sigmoid	2	0.1	AFA
ENSG00000028116.12	VRK2	-0.0466671	poly	7	0.5	AFA
ENSG00000148303.12	RPL7A	-0.0466199	poly	7	0.005	AFA
ENSG00000166200.10	COPS2	-0.0465989	poly	7	0.01	AFA
ENSG00000011114.10	BTBD7	-0.0465896	poly	3	0.005	AFA
ENSG00000203791.9	METTL10	-0.0465815	sigmoid	2	0.05	AFA
ENSG00000166860.2	ZBTB39	-0.0465611	poly	7	0.005	AFA
ENSG00000115194.6	SLC30A3	-0.0465602	rbf	2	0.05	AFA
ENSG00000083896.8	YTHDC1	-0.0465521	poly	5	0.5	AFA
ENSG00000071082.6	RPL31	-0.0464315	sigmoid	2	0.05	AFA
ENSG00000140740.6	UQCRC2	-0.0463984	sigmoid	2	0.05	AFA
ENSG00000187555.10	USP7	-0.0463898	poly	7	0.01	AFA
ENSG00000132661.3	NXT1	-0.046355	poly	7	0.1	AFA
ENSG00000138138.9	ATAD1	-0.0463422	poly	3	0.05	AFA
ENSG00000179295.11	PTPN11	-0.0463415	poly	6	0.1	AFA
ENSG00000117215.10	PLA2G2D	-0.0463199	sigmoid	2	0.0001	AFA
ENSG00000031003.6	FAM13B	-0.0463139	poly	7	0.0001	AFA
ENSG00000104325.2	DECR1	-0.04627	poly	7	2	AFA
ENSG00000198398.2	TMEM207	-0.0462119	sigmoid	2	0.5	AFA
ENSG00000188624.2	IGFL3	-0.0462059	poly	7	0.0001	AFA
ENSG00000107175.6	CREB3	-0.0461737	poly	7	0.01	AFA
ENSG00000111266.4	DUSP16	-0.0461696	sigmoid	2	0.0001	AFA
ENSG00000170734.7	POLH	-0.0461667	poly	6	0.05	AFA
ENSG00000126091.15	ST3GAL3	-0.0461617	rbf	2	0.5	AFA
ENSG00000154864.7	PIEZO2	-0.0461599	sigmoid	2	0.5	AFA
ENSG00000133703.7	KRAS	-0.0461596	poly	3	0.005	AFA
ENSG00000159496.10	RGL4	-0.0461562	sigmoid	2	0.0001	AFA
ENSG00000164284.10	GRPEL2	-0.04613	poly	5	0.005	AFA
ENSG00000167257.6	RNF214	-0.046034	poly	7	0.005	AFA
ENSG00000092200.8	RPGRIP1	-0.0460137	poly	7	1	AFA
ENSG00000178234.8	GALNT11	-0.0460127	poly	7	0.1	AFA
ENSG00000151092.12	NGLY1	-0.046	poly	7	0.01	AFA
ENSG00000062370.12	ZNF112	-0.0459785	poly	3	0.01	AFA
ENSG00000006075.11	CCL3	-0.0459775	poly	7	0.05	AFA
ENSG00000152620.8	NADK2	-0.045928	poly	7	0.5	AFA
ENSG00000155463.8	OXA1L	-0.0459053	poly	3	0.01	AFA
ENSG00000105327.11	BBC3	-0.0458913	sigmoid	2	0.0001	AFA
ENSG00000108465.10	CDK5RAP3	-0.0458847	poly	4	0.005	AFA
ENSG00000165572.6	KBTBD6	-0.0458766	poly	7	0.05	AFA
ENSG00000112419.10	PHACTR2	-0.0458745	poly	6	2	AFA
ENSG00000120686.7	UFM1	-0.0458337	poly	7	0.0001	AFA
ENSG00000188811.8	NHLRC3	-0.0458094	poly	7	0.5	AFA
ENSG00000163636.6	PSMD6	-0.0457734	rbf	2	0.1	AFA
ENSG00000172809.8	RPL38	-0.0457495	poly	7	0.005	AFA
ENSG00000120705.8	ETF1	-0.0457441	sigmoid	2	0.0001	AFA
ENSG00000169836.4	TACR3	-0.0457222	poly	4	0.1	AFA
ENSG00000155850.7	SLC26A2	-0.0457159	sigmoid	2	0.1	AFA
ENSG00000106028.6	SSBP1	-0.0456749	sigmoid	2	0.0001	AFA
ENSG00000240303.3	ACAD11	-0.0456249	sigmoid	2	0.05	AFA
ENSG00000140740.6	UQCRC2	-0.0455288	sigmoid	2	0.05	AFA
ENSG00000180694.9	TMEM64	-0.0455163	rbf	2	0.05	AFA
ENSG00000164256.5	PRDM9	-0.0455003	sigmoid	2	0.0001	AFA
ENSG00000100883.7	SRP54	-0.0454898	poly	7	1	AFA
ENSG00000166685.7	COG1	-0.0454742	poly	2	0.01	AFA
ENSG00000160539.4	PPAPDC3	-0.04545	poly	7	0.1	AFA
ENSG00000132274.11	TRIM22	-0.0454394	poly	7	2	AFA
ENSG00000144848.6	ATG3	-0.0454349	poly	7	0.01	AFA
ENSG00000137656.7	BUD13	-0.0454223	poly	7	0.0001	AFA
ENSG00000131979.14	GCH1	-0.0452763	sigmoid	2	0.5	AFA
ENSG00000121933.13	ADORA3	-0.0452594	poly	7	0.1	AFA
ENSG00000196417.8	ZNF765	-0.0452534	sigmoid	2	0.0001	AFA
ENSG00000150776.13	C11orf57	-0.0452349	rbf	2	0.01	AFA
ENSG00000118804.7	FAM47E-STBD1	-0.0452282	poly	7	0.05	AFA
ENSG00000174749.4	C4orf32	-0.0452087	sigmoid	2	0.1	AFA
ENSG00000105722.5	ERF	-0.045193	poly	5	0.01	AFA
ENSG00000160602.9	NEK8	-0.0451778	sigmoid	2	0.05	AFA
ENSG00000106330.7	MOSPD3	-0.045176	poly	7	0.005	AFA
ENSG00000154642.6	C21orf91	-0.0451617	poly	7	0.001	AFA
ENSG00000121966.6	CXCR4	-0.0451224	sigmoid	2	0.0001	AFA
ENSG00000008441.12	NFIX	-0.0451048	sigmoid	2	0.01	AFA
ENSG00000166510.9	CCDC68	-0.0450832	sigmoid	2	0.0001	AFA
ENSG00000148248.9	SURF4	-0.0450817	poly	7	0.5	AFA
ENSG00000053524.7	MCF2L2	-0.0450671	sigmoid	2	0.0001	AFA
ENSG00000122068.7	FYTTD1	-0.0450662	poly	6	0.05	AFA
ENSG00000184886.3	PIGW	-0.0450641	sigmoid	2	0.05	AFA
ENSG00000215252.7	GOLGA8B	-0.0450424	poly	3	0.001	AFA
ENSG00000162511.7	LAPTM5	-0.0450376	poly	7	0.01	AFA
ENSG00000089123.11	TASP1	-0.0450283	poly	5	0.05	AFA
ENSG00000169564.5	PCBP1	-0.0450267	sigmoid	2	0.0001	AFA
ENSG00000163961.4	RNF168	-0.0449978	linear	2	0.0001	AFA
ENSG00000138231.8	DBR1	-0.0449691	sigmoid	2	0.0001	AFA
ENSG00000185482.3	STAC3	-0.0449586	sigmoid	2	1	AFA
ENSG00000135801.5	TAF5L	-0.044955	poly	7	0.1	AFA
ENSG00000099821.9	POLRMT	-0.0449547	sigmoid	2	0.0001	AFA
ENSG00000173276.9	ZBTB21	-0.0449513	poly	7	0.005	AFA
ENSG00000243811.2	APOBEC3D	-0.0449446	sigmoid	2	0.0001	AFA
ENSG00000118873.10	RAB3GAP2	-0.0449355	poly	7	0.0005	AFA
ENSG00000170759.10	KIF5B	-0.0449258	poly	7	0.0001	AFA
ENSG00000163322.9	FAM175A	-0.0449107	sigmoid	2	0.1	AFA
ENSG00000229859.4	PGA3	-0.0449075	linear	2	0.0001	AFA
ENSG00000125912.6	NCLN	-0.0448427	poly	5	0.01	AFA
ENSG00000116857.11	TMEM9	-0.0448363	poly	4	1.5	AFA
ENSG00000120798.12	NR2C1	-0.0448272	poly	7	0.001	AFA
ENSG00000155130.5	MARCKS	-0.0448158	sigmoid	2	0.05	AFA
ENSG00000139163.11	ETNK1	-0.0448034	poly	2	0.1	AFA
ENSG00000188124.2	OR2AG2	-0.0447934	rbf	2	0.01	AFA
ENSG00000104218.9	CSPP1	-0.0447679	poly	2	0.1	AFA
ENSG00000075624.9	ACTB	-0.0447463	sigmoid	2	0.5	AFA
ENSG00000175691.8	ZNF77	-0.0447191	poly	3	0.001	AFA
ENSG00000117475.9	BLZF1	-0.0447172	poly	7	0.0001	AFA
ENSG00000168256.13	NKIRAS2	-0.0447161	poly	7	0.05	AFA
ENSG00000128284.15	APOL3	-0.0447041	sigmoid	2	0.0001	AFA
ENSG00000041357.11	PSMA4	-0.0446973	poly	5	0.1	AFA
ENSG00000165813.12	C10orf118	-0.044684	poly	7	0.0001	AFA
ENSG00000212807.1	OR2A42	-0.04466	sigmoid	2	0.0001	AFA
ENSG00000163812.9	ZDHHC3	-0.0446524	poly	5	0.0001	AFA
ENSG00000185813.6	PCYT2	-0.0446381	sigmoid	2	0.0001	AFA
ENSG00000132357.9	CARD6	-0.0446345	poly	7	0.0001	AFA
ENSG00000163874.8	ZC3H12A	-0.0446345	poly	7	0.005	AFA
ENSG00000136908.13	DPM2	-0.0446246	sigmoid	2	0.0001	AFA
ENSG00000118514.9	ALDH8A1	-0.0446215	poly	3	0.5	AFA
ENSG00000136522.9	MRPL47	-0.0446186	poly	7	0.5	AFA
ENSG00000157601.9	MX1	-0.0446171	sigmoid	2	0.5	AFA
ENSG00000104517.8	UBR5	-0.0446046	poly	7	0.001	AFA
ENSG00000183019.3	C19orf59	-0.044584	sigmoid	2	0.1	AFA
ENSG00000159210.5	SNF8	-0.0445825	sigmoid	2	0.0001	AFA
ENSG00000034713.3	GABARAPL2	-0.0445694	poly	7	0.05	AFA
ENSG00000185721.7	DRG1	-0.044547	poly	4	0.01	AFA
ENSG00000143878.8	RHOB	-0.0445377	poly	7	0.0001	AFA
ENSG00000005007.8	UPF1	-0.0445026	sigmoid	2	2	AFA
ENSG00000197056.5	ZMYM1	-0.0444859	poly	7	1	AFA
ENSG00000169228.9	RAB24	-0.0444715	poly	7	1.5	AFA
ENSG00000168118.7	RAB4A	-0.0444552	poly	3	0.01	AFA
ENSG00000172987.8	HPSE2	-0.0444538	sigmoid	2	0.0001	AFA
ENSG00000179709.4	NLRP8	-0.0444516	poly	2	0.1	AFA
ENSG00000089195.10	TRMT6	-0.0444431	poly	7	0.1	AFA
ENSG00000165671.14	NSD1	-0.0444323	rbf	2	0.5	AFA
ENSG00000131773.9	KHDRBS3	-0.0444232	poly	7	0.0001	AFA
ENSG00000120662.11	MTRF1	-0.0444154	poly	2	0.1	AFA
ENSG00000163605.10	PPP4R2	-0.0444083	poly	7	0.005	AFA
ENSG00000256713.3	PGA5	-0.0443885	sigmoid	2	0.0001	AFA
ENSG00000196604.7	POTEF	-0.0443706	poly	7	0.005	AFA
ENSG00000105865.6	DUS4L	-0.0443636	sigmoid	2	0.0001	AFA
ENSG00000161847.9	RAVER1	-0.0443591	rbf	2	0.05	AFA
ENSG00000184956.11	MUC6	-0.0443461	poly	6	0.01	AFA
ENSG00000082516.8	GEMIN5	-0.0443396	sigmoid	2	0.0001	AFA
ENSG00000131051.16	RBM39	-0.0443316	sigmoid	2	0.5	AFA
ENSG00000183607.5	GKN2	-0.0442897	sigmoid	2	0.05	AFA
ENSG00000184178.11	SCFD2	-0.044286	poly	6	1	AFA
ENSG00000107937.14	GTPBP4	-0.0442653	poly	2	0.05	AFA
ENSG00000158296.9	SLC13A3	-0.0442552	sigmoid	2	0.5	AFA
ENSG00000198917.7	C9orf114	-0.0442456	sigmoid	2	0.0001	AFA
ENSG00000124593.10	PRICKLE4	-0.0442444	poly	7	0.5	AFA
ENSG00000160949.12	TONSL	-0.0442142	sigmoid	2	0.1	AFA
ENSG00000085721.8	RRN3	-0.0442034	sigmoid	2	0.0001	AFA
ENSG00000135392.11	DNAJC14	-0.0441989	rbf	2	0.1	AFA
ENSG00000185905.3	C16orf54	-0.0441888	sigmoid	2	0.0001	AFA
ENSG00000160679.8	CHTOP	-0.0441865	poly	7	0.5	AFA
ENSG00000115840.9	SLC25A12	-0.0441157	sigmoid	2	0.0001	AFA
ENSG00000146143.13	PRIM2	-0.0441009	poly	7	0.05	AFA
ENSG00000108175.12	ZMIZ1	-0.0440732	poly	2	0.005	AFA
ENSG00000103423.9	DNAJA3	-0.0440714	poly	7	0.1	AFA
ENSG00000082213.13	C5orf22	-0.0439678	sigmoid	2	0.5	AFA
ENSG00000104687.8	GSR	-0.0439662	sigmoid	2	0.1	AFA
ENSG00000149932.12	TMEM219	-0.0439635	sigmoid	2	0.0001	AFA
ENSG00000007923.11	DNAJC11	-0.0439484	poly	7	0.1	AFA
ENSG00000131143.4	COX4I1	-0.0439234	poly	7	0.01	AFA
ENSG00000163875.11	MEAF6	-0.0439143	sigmoid	2	0.05	AFA
ENSG00000198663.12	C6orf89	-0.0438838	poly	7	0.005	AFA
ENSG00000166478.5	ZNF143	-0.043883	sigmoid	2	0.0001	AFA
ENSG00000184232.4	OAF	-0.0438636	poly	7	0.0005	AFA
ENSG00000116741.6	RGS2	-0.0438287	poly	7	0.1	AFA
ENSG00000139684.9	ESD	-0.0438187	rbf	2	0.1	AFA
ENSG00000082641.11	NFE2L1	-0.0437951	rbf	2	0.1	AFA
ENSG00000161911.7	TREML1	-0.0437912	sigmoid	2	0.05	AFA
ENSG00000055950.12	MRPL43	-0.0437911	linear	2	0.0001	AFA
ENSG00000106635.3	BCL7B	-0.0437721	sigmoid	2	0.5	AFA
ENSG00000156675.11	RAB11FIP1	-0.0437671	sigmoid	2	0.0001	AFA
ENSG00000005513.9	SOX8	-0.0437578	sigmoid	2	0.0001	AFA
ENSG00000132286.7	TIMM10B	-0.0437095	poly	7	0.1	AFA
ENSG00000256515.3	CCL3L3	-0.0437016	poly	7	0.1	AFA
ENSG00000187118.8	CMC1	-0.0436711	sigmoid	2	1	AFA
ENSG00000117971.7	CHRNB4	-0.0436704	poly	7	0.005	AFA
ENSG00000127528.5	KLF2	-0.0436565	sigmoid	2	1.5	AFA
ENSG00000160844.6	GATS	-0.0436524	linear	2	0.0001	AFA
ENSG00000204231.6	RXRB	-0.0436523	sigmoid	2	0.1	AFA
ENSG00000174405.9	LIG4	-0.0436426	sigmoid	2	0.1	AFA
ENSG00000183955.8	SETD8	-0.0436103	sigmoid	2	0.1	AFA
ENSG00000172137.14	CALB2	-0.0435545	sigmoid	2	0.05	AFA
ENSG00000127328.17	RAB3IP	-0.0435519	poly	7	0.0001	AFA
ENSG00000185885.11	IFITM1	-0.0434943	sigmoid	2	0.0001	AFA
ENSG00000139546.6	TARBP2	-0.043492	poly	6	0.05	AFA
ENSG00000072518.16	MARK2	-0.0434855	rbf	2	0.005	AFA
ENSG00000014824.8	SLC30A9	-0.0434542	sigmoid	2	0.05	AFA
ENSG00000178403.3	NEUROG2	-0.0434505	rbf	2	0.001	AFA
ENSG00000122707.7	RECK	-0.0434424	poly	7	0.5	AFA
ENSG00000153944.6	MSI2	-0.0434138	linear	2	0.0001	AFA
ENSG00000100678.14	SLC8A3	-0.0433861	sigmoid	2	0.0001	AFA
ENSG00000180628.10	PCGF5	-0.0433772	rbf	2	0.1	AFA
ENSG00000035115.17	SH3YL1	-0.0433566	sigmoid	2	0.01	AFA
ENSG00000197566.5	ZNF624	-0.0433481	sigmoid	2	0.01	AFA
ENSG00000132702.7	HAPLN2	-0.0433419	sigmoid	2	0.0001	AFA
ENSG00000169064.8	ZBBX	-0.0433399	poly	7	0.0001	AFA
ENSG00000171791.10	BCL2	-0.043228	rbf	2	0.005	AFA
ENSG00000100348.5	TXN2	-0.0432181	poly	7	0.05	AFA
ENSG00000172531.10	PPP1CA	-0.0432072	sigmoid	2	0.1	AFA
ENSG00000165898.9	ISCA2	-0.0431939	poly	2	1	AFA
ENSG00000159055.3	MIS18A	-0.04318	poly	7	0.0001	AFA
ENSG00000185112.4	FAM43A	-0.0431575	rbf	2	0.005	AFA
ENSG00000176396.9	EID2	-0.04315	poly	7	0.05	AFA
ENSG00000159256.8	MORC3	-0.0431259	poly	7	0.0001	AFA
ENSG00000106397.7	PLOD3	-0.043098	poly	3	0.1	AFA
ENSG00000198342.5	ZNF442	-0.0430917	poly	7	0.0001	AFA
ENSG00000133895.10	MEN1	-0.0430741	poly	7	0.1	AFA
ENSG00000178078.7	STAP2	-0.0430669	rbf	2	0.05	AFA
ENSG00000164024.7	METAP1	-0.0430342	sigmoid	2	0.1	AFA
ENSG00000188554.9	NBR1	-0.043034	poly	7	0.0001	AFA
ENSG00000149179.9	C11orf49	-0.0430143	poly	7	0.05	AFA
ENSG00000101365.16	IDH3B	-0.0429917	poly	7	0.1	AFA
ENSG00000169919.12	GUSB	-0.0429818	poly	4	0.1	AFA
ENSG00000132142.15	ACACA	-0.0429496	poly	4	0.1	AFA
ENSG00000179271.1	GADD45GIP1	-0.0429245	sigmoid	2	1	AFA
ENSG00000197249.8	SERPINA1	-0.0429194	sigmoid	2	0.5	AFA
ENSG00000135245.9	HILPDA	-0.0428791	rbf	2	0.05	AFA
ENSG00000124641.10	MED20	-0.0428468	sigmoid	2	1	AFA
ENSG00000185015.3	CA13	-0.0428211	poly	2	0.05	AFA
ENSG00000254726.2	MEX3A	-0.0428121	poly	7	0.005	AFA
ENSG00000140678.12	ITGAX	-0.04281	sigmoid	2	0.1	AFA
ENSG00000262814.2	MRPL12	-0.0427881	sigmoid	2	0.01	AFA
ENSG00000068912.9	ERLEC1	-0.0427775	poly	4	0.01	AFA
ENSG00000108671.5	PSMD11	-0.0427693	poly	7	0.1	AFA
ENSG00000135829.12	DHX9	-0.0427605	poly	3	0.1	AFA
ENSG00000124160.7	NCOA5	-0.0427533	poly	6	0.005	AFA
ENSG00000244165.1	P2RY11	-0.0427485	sigmoid	2	0.1	AFA
ENSG00000181826.5	RELL1	-0.0427425	poly	4	0.01	AFA
ENSG00000183092.11	BEGAIN	-0.0427379	poly	7	0.1	AFA
ENSG00000115415.14	STAT1	-0.0427379	poly	7	0.0001	AFA
ENSG00000166848.4	TERF2IP	-0.0426919	sigmoid	2	0.05	AFA
ENSG00000104738.12	MCM4	-0.0426814	poly	7	0.1	AFA
ENSG00000177981.6	ASB8	-0.0426619	sigmoid	2	0.0001	AFA
ENSG00000181472.4	ZBTB2	-0.0426508	rbf	2	0.1	AFA
ENSG00000147872.5	PLIN2	-0.042583	poly	3	0.05	AFA
ENSG00000105695.10	MAG	-0.0425681	sigmoid	2	0.0001	AFA
ENSG00000100852.8	ARHGAP5	-0.0425299	sigmoid	2	0.0001	AFA
ENSG00000116711.8	PLA2G4A	-0.0425166	sigmoid	2	0.0001	AFA
ENSG00000214456.4	PLIN5	-0.0425162	poly	6	0.01	AFA
ENSG00000184517.7	ZFP1	-0.042455	rbf	2	0.5	AFA
ENSG00000177426.16	TGIF1	-0.0424299	poly	7	0.05	AFA
ENSG00000205869.2	KRTAP5-1	-0.0424233	sigmoid	2	0.0001	AFA
ENSG00000136527.13	TRA2B	-0.0424113	sigmoid	2	0.05	AFA
ENSG00000203685.5	C1orf95	-0.0424094	rbf	2	0.1	AFA
ENSG00000170860.3	LSM3	-0.0424036	poly	7	0.0001	AFA
ENSG00000104973.10	MED25	-0.0424007	poly	2	0.001	AFA
ENSG00000166333.9	ILK	-0.0423942	rbf	2	0.01	AFA
ENSG00000147604.9	RPL7	-0.0423807	poly	7	0.0001	AFA
ENSG00000121236.15	TRIM6	-0.0423633	poly	7	1.5	AFA
ENSG00000141446.6	ESCO1	-0.0423532	poly	7	0.1	AFA
ENSG00000186566.7	GPATCH8	-0.0423435	sigmoid	2	0.0001	AFA
ENSG00000168928.8	CTRB2	-0.0423431	sigmoid	2	0.05	AFA
ENSG00000107140.11	TESK1	-0.0423367	poly	7	0.0001	AFA
ENSG00000198429.5	ZNF69	-0.0423283	rbf	2	0.01	AFA
ENSG00000168010.6	ATG16L2	-0.0422951	sigmoid	2	0.0001	AFA
ENSG00000120458.5	MSANTD2	-0.0422794	sigmoid	2	0.0001	AFA
ENSG00000188536.8	HBA2	-0.0422638	poly	7	0.05	AFA
ENSG00000167380.12	ZNF226	-0.0422636	poly	7	0.005	AFA
ENSG00000143514.12	TP53BP2	-0.0422524	sigmoid	2	0.5	AFA
ENSG00000167380.12	ZNF226	-0.0422442	poly	7	0.05	AFA
ENSG00000173545.4	ZNF622	-0.0422244	poly	7	0.0001	AFA
ENSG00000149257.9	SERPINH1	-0.0422101	poly	7	0.1	AFA
ENSG00000105671.7	DDX49	-0.0421756	sigmoid	2	0.0001	AFA
ENSG00000163660.7	CCNL1	-0.0421486	sigmoid	2	0.0001	AFA
ENSG00000118503.10	TNFAIP3	-0.0421462	sigmoid	2	0.0001	AFA
ENSG00000080503.15	SMARCA2	-0.0421353	poly	5	0.1	AFA
ENSG00000160199.10	PKNOX1	-0.0421113	poly	7	0.5	AFA
ENSG00000162384.9	C1orf123	-0.0421047	sigmoid	2	0.0001	AFA
ENSG00000178913.5	TAF7	-0.0421021	poly	7	0.5	AFA
ENSG00000184838.10	PRR16	-0.0420925	sigmoid	2	0.5	AFA
ENSG00000221978.7	CCNL2	-0.0420895	sigmoid	2	0.0001	AFA
ENSG00000164305.13	CASP3	-0.042084	sigmoid	2	0.5	AFA
ENSG00000133316.11	WDR74	-0.0420709	poly	7	0.0001	AFA
ENSG00000151151.5	IPMK	-0.0420681	poly	6	0.005	AFA
ENSG00000159459.7	UBR1	-0.0420559	poly	7	0.01	AFA
ENSG00000165512.4	ZNF22	-0.0420514	poly	6	2	AFA
ENSG00000096080.7	MRPS18A	-0.0420432	poly	5	0.05	AFA
ENSG00000133275.11	CSNK1G2	-0.0420431	poly	2	0.0001	AFA
ENSG00000198829.4	SUCNR1	-0.0420319	sigmoid	2	0.5	AFA
ENSG00000168438.9	CDC40	-0.0420165	poly	5	0.1	AFA
ENSG00000267796.3	LIN37	-0.0419014	poly	7	0.0001	AFA
ENSG00000107371.8	EXOSC3	-0.0418921	poly	7	0.5	AFA
ENSG00000049245.8	VAMP3	-0.0418911	poly	7	0.5	AFA
ENSG00000176732.6	PFN4	-0.0418702	sigmoid	2	0.0001	AFA
ENSG00000161526.10	SAP30BP	-0.0418686	sigmoid	2	0.0001	AFA
ENSG00000170482.12	SLC23A1	-0.0418676	sigmoid	2	0.0001	AFA
ENSG00000183979.7	NPB	-0.0418432	poly	7	0.05	AFA
ENSG00000178537.5	SLC25A20	-0.0418209	sigmoid	2	0.0001	AFA
ENSG00000168779.15	SHOX2	-0.0418032	sigmoid	2	0.0001	AFA
ENSG00000137809.12	ITGA11	-0.0417789	poly	7	0.005	AFA
ENSG00000149806.6	FAU	-0.0417658	poly	3	0.05	AFA
ENSG00000128059.4	PPAT	-0.0417614	sigmoid	2	0.0001	AFA
ENSG00000110713.11	NUP98	-0.041737	sigmoid	2	0.0001	AFA
ENSG00000153044.5	CENPH	-0.0416968	sigmoid	2	0.05	AFA
ENSG00000107742.8	SPOCK2	-0.0416808	poly	7	0.0001	AFA
ENSG00000198832.6	RP3-412A9.11	-0.0416443	poly	7	0.005	AFA
ENSG00000137992.9	DBT	-0.0416382	sigmoid	2	0.0001	AFA
ENSG00000186431.14	FCAR	-0.0416134	sigmoid	2	0.0001	AFA
ENSG00000197128.7	ZNF772	-0.0416095	sigmoid	2	0.1	AFA
ENSG00000144668.7	ITGA9	-0.0415983	sigmoid	2	0.5	AFA
ENSG00000104964.10	AES	-0.0415981	poly	6	0.005	AFA
ENSG00000111252.6	SH2B3	-0.0415808	sigmoid	2	0.1	AFA
ENSG00000009830.7	POMT2	-0.0415761	sigmoid	2	0.0001	AFA
ENSG00000146263.7	MMS22L	-0.0415702	poly	7	0.0005	AFA
ENSG00000039650.5	PNKP	-0.0415094	sigmoid	2	0.0001	AFA
ENSG00000103415.7	HMOX2	-0.041506	poly	7	0.005	AFA
ENSG00000065150.14	IPO5	-0.0414902	poly	7	0.1	AFA
ENSG00000176783.10	RUFY1	-0.0414892	sigmoid	2	0.5	AFA
ENSG00000227268.3	KLLN	-0.0414853	rbf	2	0.1	AFA
ENSG00000145020.10	AMT	-0.0414807	rbf	2	0.01	AFA
ENSG00000007376.3	RPUSD1	-0.0414741	poly	5	0.05	AFA
ENSG00000076201.10	PTPN23	-0.0414175	sigmoid	2	0.05	AFA
ENSG00000108506.7	INTS2	-0.0413949	poly	4	0.01	AFA
ENSG00000185787.10	MORF4L1	-0.0413778	sigmoid	2	0.0001	AFA
ENSG00000129158.6	SERGEF	-0.0413685	poly	7	0.1	AFA
ENSG00000244482.5	LILRA6	-0.0413633	poly	7	0.001	AFA
ENSG00000186591.7	UBE2H	-0.0413258	poly	7	0.1	AFA
ENSG00000097007.13	ABL1	-0.0413192	poly	5	0.5	AFA
ENSG00000127804.7	METTL16	-0.0413045	sigmoid	2	1	AFA
ENSG00000204463.8	BAG6	-0.0413002	sigmoid	2	0.0001	AFA
ENSG00000140749.7	IGSF6	-0.0412811	sigmoid	2	0.01	AFA
ENSG00000138629.11	UBL7	-0.0412801	sigmoid	2	0.05	AFA
ENSG00000110344.5	UBE4A	-0.0412162	rbf	2	0.5	AFA
ENSG00000141968.3	VAV1	-0.0411962	rbf	2	0.001	AFA
ENSG00000130313.2	PGLS	-0.0411888	poly	7	0.01	AFA
ENSG00000127580.11	WDR24	-0.0411793	poly	5	0.01	AFA
ENSG00000119421.5	NDUFA8	-0.0411508	rbf	2	1.5	AFA
ENSG00000175175.4	PPM1E	-0.0411434	poly	7	0.1	AFA
ENSG00000137959.10	IFI44L	-0.0411412	sigmoid	2	0.1	AFA
ENSG00000130255.8	RPL36	-0.0411208	poly	2	0.1	AFA
ENSG00000148019.8	CEP78	-0.0411137	poly	7	1	AFA
ENSG00000064666.10	CNN2	-0.0411099	poly	3	0.01	AFA
ENSG00000108264.12	TADA2A	-0.0411001	sigmoid	2	0.1	AFA
ENSG00000164919.6	COX6C	-0.0410902	poly	7	0.005	AFA
ENSG00000145794.12	MEGF10	-0.0410886	poly	7	1	AFA
ENSG00000090447.7	TFAP4	-0.0410517	poly	2	0.1	AFA
ENSG00000117481.5	NSUN4	-0.0410375	sigmoid	2	0.1	AFA
ENSG00000001630.11	CYP51A1	-0.0410155	poly	7	0.0001	AFA
ENSG00000116750.8	UCHL5	-0.0409988	rbf	2	0.5	AFA
ENSG00000150316.7	CWC15	-0.0409621	sigmoid	2	0.0001	AFA
ENSG00000151292.13	CSNK1G3	-0.0409593	poly	7	2	AFA
ENSG00000163754.13	GYG1	-0.040958	poly	7	0.5	AFA
ENSG00000099985.3	OSM	-0.0409468	poly	7	0.0001	AFA
ENSG00000179059.5	ZFP42	-0.0409456	rbf	2	0.1	AFA
ENSG00000108551.4	RASD1	-0.0409252	poly	5	0.1	AFA
ENSG00000073169.9	RP3-402G11.5	-0.0409043	sigmoid	2	0.0001	AFA
ENSG00000204444.6	APOM	-0.040903	rbf	2	0.1	AFA
ENSG00000179144.4	GIMAP7	-0.0408721	rbf	2	0.1	AFA
ENSG00000169385.2	RNASE2	-0.0408687	sigmoid	2	0.5	AFA
ENSG00000103769.5	RAB11A	-0.0408384	rbf	2	0.005	AFA
ENSG00000137269.10	LRRC1	-0.040837	sigmoid	2	0.0001	AFA
ENSG00000197386.6	HTT	-0.0408184	poly	4	0.1	AFA
ENSG00000135365.11	PHF21A	-0.0407963	poly	7	0.01	AFA
ENSG00000078902.11	TOLLIP	-0.0407658	sigmoid	2	0.5	AFA
ENSG00000146963.12	C7orf55-LUC7L2	-0.0407549	poly	7	0.0001	AFA
ENSG00000054598.5	FOXC1	-0.040754	poly	2	0.1	AFA
ENSG00000151116.12	UEVLD	-0.0407498	sigmoid	2	0.0001	AFA
ENSG00000213465.3	ARL2	-0.0407224	sigmoid	2	0.0001	AFA
ENSG00000166797.6	FAM96A	-0.0407	poly	2	0.1	AFA
ENSG00000157851.12	DPYSL5	-0.0406862	poly	7	0.5	AFA
ENSG00000140995.12	DEF8	-0.0406463	rbf	2	0.005	AFA
ENSG00000139505.10	MTMR6	-0.0406436	rbf	2	0.01	AFA
ENSG00000177731.11	FLII	-0.0406268	poly	3	0.005	AFA
ENSG00000177084.12	POLE	-0.0406198	poly	2	0.005	AFA
ENSG00000133794.13	ARNTL	-0.0406134	poly	7	0.5	AFA
ENSG00000124535.11	WRNIP1	-0.0406121	poly	5	1	AFA
ENSG00000176731.7	C8orf59	-0.0406053	sigmoid	2	0.05	AFA
ENSG00000203747.5	FCGR3A	-0.0405715	poly	7	0.0001	AFA
ENSG00000148339.8	SLC25A25	-0.0405522	poly	7	0.1	AFA
ENSG00000184640.13	2020-09-09	-0.0405461	poly	7	0.005	AFA
ENSG00000196116.6	TDRD7	-0.0405444	poly	7	0.05	AFA
ENSG00000183287.9	CCBE1	-0.0405372	poly	7	1.5	AFA
ENSG00000157445.10	CACNA2D3	-0.0405366	sigmoid	2	1	AFA
ENSG00000116922.9	C1orf109	-0.0405067	rbf	2	0.01	AFA
ENSG00000152291.9	TGOLN2	-0.040484	sigmoid	2	0.1	AFA
ENSG00000178460.13	MCMDC2	-0.0404831	poly	7	0.1	AFA
ENSG00000111412.4	C12orf49	-0.0404679	poly	7	0.1	AFA
ENSG00000164306.6	CCDC111	-0.0404623	sigmoid	2	1	AFA
ENSG00000047621.7	C12orf4	-0.0404541	sigmoid	2	0.05	AFA
ENSG00000011243.12	AKAP8L	-0.040451	poly	7	0.0005	AFA
ENSG00000178163.3	ZNF518B	-0.0404474	poly	3	0.01	AFA
ENSG00000170234.8	PWWP2A	-0.040441	sigmoid	2	0.05	AFA
ENSG00000130368.4	MAS1	-0.0404374	poly	7	2	AFA
ENSG00000136444.5	RSAD1	-0.0404137	sigmoid	2	0.0001	AFA
ENSG00000180008.8	SOCS4	-0.0403533	poly	7	0.001	AFA
ENSG00000179715.8	PCED1B	-0.0403513	sigmoid	2	0.5	AFA
ENSG00000204970.5	PCDHA1	-0.0403449	sigmoid	2	0.1	AFA
ENSG00000079215.9	SLC1A3	-0.0403381	poly	7	0.005	AFA
ENSG00000164620.4	RELL2	-0.0403311	sigmoid	2	0.1	AFA
ENSG00000124802.7	EEF1E1	-0.0403212	rbf	2	0.05	AFA
ENSG00000197323.6	TRIM33	-0.0403201	poly	7	0.5	AFA
ENSG00000132591.7	ERAL1	-0.0403115	sigmoid	2	0.0001	AFA
ENSG00000103245.9	NARFL	-0.0403084	sigmoid	2	2	AFA
ENSG00000182544.8	MFSD5	-0.040285	poly	3	0.05	AFA
ENSG00000166949.11	SMAD3	-0.0402804	sigmoid	2	0.0001	AFA
ENSG00000187258.9	NPSR1	-0.0402626	poly	5	0.05	AFA
ENSG00000135114.8	OASL	-0.0402407	poly	7	0.1	AFA
ENSG00000143106.8	PSMA5	-0.040235	sigmoid	2	0.1	AFA
ENSG00000143793.8	C1orf35	-0.0402281	poly	7	0.5	AFA
ENSG00000185189.11	NRBP2	-0.040201	sigmoid	2	0.1	AFA
ENSG00000136485.10	DCAF7	-0.0401924	poly	7	0.01	AFA
ENSG00000196455.3	PIK3R4	-0.0401897	poly	4	0.1	AFA
ENSG00000074370.13	ATP2A3	-0.0401862	sigmoid	2	0.0001	AFA
ENSG00000147862.10	NFIB	-0.0401848	sigmoid	2	0.0001	AFA
ENSG00000111339.6	ART4	-0.0401607	poly	7	0.05	AFA
ENSG00000110880.6	CORO1C	-0.0401594	sigmoid	2	0.5	AFA
ENSG00000078699.16	CBFA2T2	-0.0401555	poly	7	0.01	AFA
ENSG00000132423.6	COQ3	-0.0401256	rbf	2	0.1	AFA
ENSG00000156256.10	USP16	-0.0401093	poly	7	0.05	AFA
ENSG00000124151.14	NCOA3	-0.0400962	poly	7	0.05	AFA
ENSG00000135002.7	RFK	-0.04008	sigmoid	2	0.5	AFA
ENSG00000136111.8	TBC1D4	-0.0400705	rbf	2	0.1	AFA
ENSG00000114650.14	SCAP	-0.0400672	sigmoid	2	0.0001	AFA
ENSG00000164897.8	TMUB1	-0.0400484	sigmoid	2	0.05	AFA
ENSG00000130402.7	ACTN4	-0.0400433	sigmoid	2	0.0001	AFA
ENSG00000177225.12	PDDC1	-0.0400346	poly	7	0.0001	AFA
ENSG00000165659.12	DACH1	-0.0400277	poly	7	0.001	AFA
ENSG00000100084.10	HIRA	-0.0400141	sigmoid	2	0.1	AFA
ENSG00000237441.5	RGL2	-0.0399753	rbf	2	0.1	AFA
ENSG00000100365.10	NCF4	-0.03995	sigmoid	2	0.0001	AFA
ENSG00000088888.13	MAVS	-0.0399309	poly	6	1	AFA
ENSG00000134452.14	FBXO18	-0.0399266	sigmoid	2	0.0001	AFA
ENSG00000137996.8	RTCA	-0.0399132	poly	7	0.01	AFA
ENSG00000267680.1	ZNF224	-0.0398888	sigmoid	2	0.0001	AFA
ENSG00000100206.5	DMC1	-0.0398777	rbf	2	0.1	AFA
ENSG00000090520.6	DNAJB11	-0.0398698	sigmoid	2	0.0001	AFA
ENSG00000130023.11	C6orf70	-0.0398543	sigmoid	2	0.0001	AFA
ENSG00000144867.7	SRPRB	-0.039854	poly	7	0.1	AFA
ENSG00000167107.8	ACSF2	-0.0398518	poly	3	0.05	AFA
ENSG00000125755.13	SYMPK	-0.0398443	rbf	2	0.05	AFA
ENSG00000140320.7	BAHD1	-0.0398325	sigmoid	2	0.0001	AFA
ENSG00000130733.6	YIPF2	-0.0398168	sigmoid	2	0.5	AFA
ENSG00000183814.11	LIN9	-0.0398027	sigmoid	2	0.0001	AFA
ENSG00000166326.5	TRIM44	-0.0397926	sigmoid	2	0.0001	AFA
ENSG00000141385.5	AFG3L2	-0.0397733	poly	6	0.01	AFA
ENSG00000101132.5	PFDN4	-0.0397458	poly	6	0.05	AFA
ENSG00000138442.4	WDR12	-0.0397423	sigmoid	2	0.0001	AFA
ENSG00000164830.13	OXR1	-0.0397308	sigmoid	2	0.0001	AFA
ENSG00000105298.9	CACTIN	-0.0397286	sigmoid	2	0.0001	AFA
ENSG00000123066.3	MED13L	-0.0397193	sigmoid	2	0.01	AFA
ENSG00000120725.8	SIL1	-0.0396939	poly	7	0.0001	AFA
ENSG00000196963.2	PCDHB16	-0.0396889	sigmoid	2	0.0001	AFA
ENSG00000172613.3	RAD9A	-0.0396513	sigmoid	2	0.05	AFA
ENSG00000205758.7	CRYZL1	-0.0396268	poly	7	0.05	AFA
ENSG00000137409.14	MTCH1	-0.0395998	poly	7	0.05	AFA
ENSG00000150347.10	ARID5B	-0.0395872	sigmoid	2	0.5	AFA
ENSG00000184588.13	PDE4B	-0.0395732	sigmoid	2	0.0001	AFA
ENSG00000229117.4	RPL41	-0.0395725	sigmoid	2	0.0001	AFA
ENSG00000175215.5	CTDSP2	-0.0395703	rbf	2	0.001	AFA
ENSG00000136122.11	BORA	-0.0395686	poly	2	0.1	AFA
ENSG00000152454.3	ZNF256	-0.0395241	sigmoid	2	0.05	AFA
ENSG00000173258.8	ZNF483	-0.0395033	sigmoid	2	0.0001	AFA
ENSG00000168876.4	ANKRD49	-0.0394869	sigmoid	2	0.1	AFA
ENSG00000163637.7	PRICKLE2	-0.0394674	sigmoid	2	0.5	AFA
ENSG00000146463.7	ZMYM4	-0.0394479	poly	7	0.1	AFA
ENSG00000011009.6	LYPLA2	-0.0394367	sigmoid	2	0.0001	AFA
ENSG00000158711.9	ELK4	-0.0394342	poly	7	0.05	AFA
ENSG00000100908.9	EMC9	-0.0394295	sigmoid	2	0.0001	AFA
ENSG00000087074.7	PPP1R15A	-0.0394236	poly	7	0.01	AFA
ENSG00000078246.11	TULP3	-0.0394073	sigmoid	2	0.0001	AFA
ENSG00000169813.12	HNRNPF	-0.0393936	poly	3	0.5	AFA
ENSG00000164929.12	BAALC	-0.039339	sigmoid	2	0.0001	AFA
ENSG00000158467.12	AHCYL2	-0.0393299	poly	7	0.0001	AFA
ENSG00000077238.9	IL4R	-0.0393072	poly	7	0.1	AFA
ENSG00000133874.1	RNF122	-0.0392994	poly	2	0.01	AFA
ENSG00000006016.6	CRLF1	-0.039254	poly	7	0.0001	AFA
ENSG00000099331.9	MYO9B	-0.0392523	poly	2	0.05	AFA
ENSG00000147854.12	UHRF2	-0.0392432	sigmoid	2	1.5	AFA
ENSG00000119844.10	AFTPH	-0.0392217	sigmoid	2	0.0001	AFA
ENSG00000151445.11	VIPAS39	-0.0392197	sigmoid	2	0.5	AFA
ENSG00000121281.8	ADCY7	-0.0392067	poly	5	0.5	AFA
ENSG00000131389.12	SLC6A6	-0.039166	rbf	2	0.1	AFA
ENSG00000103187.6	COTL1	-0.0391563	poly	7	0.5	AFA
ENSG00000165406.11	2020-03-08	-0.0391551	poly	7	0.1	AFA
ENSG00000158270.10	COLEC12	-0.0391526	poly	5	0.1	AFA
ENSG00000131746.8	TNS4	-0.0391286	sigmoid	2	0.5	AFA
ENSG00000111679.12	PTPN6	-0.0391267	poly	7	0.1	AFA
ENSG00000119203.9	CPSF3	-0.0391146	sigmoid	2	0.0001	AFA
ENSG00000124198.8	ARFGEF2	-0.0391116	poly	7	0.5	AFA
ENSG00000149480.2	MTA2	-0.0391093	sigmoid	2	0.0001	AFA
ENSG00000103199.9	ZNF500	-0.0390889	sigmoid	2	0.0001	AFA
ENSG00000132016.7	C19orf57	-0.0390802	sigmoid	2	0.1	AFA
ENSG00000100697.10	DICER1	-0.0390577	poly	7	0.0005	AFA
ENSG00000167461.7	RAB8A	-0.0390565	sigmoid	2	0.0001	AFA
ENSG00000037897.12	METTL1	-0.0390476	poly	7	0.01	AFA
ENSG00000062485.14	CS	-0.039046	sigmoid	2	0.01	AFA
ENSG00000118900.10	UBN1	-0.0390447	poly	6	0.05	AFA
ENSG00000113810.11	SMC4	-0.0390442	poly	7	0.0001	AFA
ENSG00000111321.6	LTBR	-0.0390302	poly	5	0.5	AFA
ENSG00000149091.11	DGKZ	-0.0390209	poly	7	0.0001	AFA
ENSG00000123989.9	CHPF	-0.0389719	poly	6	0.01	AFA
ENSG00000113387.7	SUB1	-0.0389697	sigmoid	2	0.05	AFA
ENSG00000052795.8	FNIP2	-0.0389587	sigmoid	2	0.1	AFA
ENSG00000165525.13	NEMF	-0.0389234	poly	3	0.1	AFA
ENSG00000157916.14	RER1	-0.0389194	poly	7	0.001	AFA
ENSG00000198758.6	EPS8L3	-0.0389119	sigmoid	2	0.0001	AFA
ENSG00000167657.7	DAPK3	-0.0388988	poly	7	0.0005	AFA
ENSG00000162419.8	GMEB1	-0.0388943	poly	7	0.01	AFA
ENSG00000153767.5	GTF2E1	-0.0388723	sigmoid	2	0.0001	AFA
ENSG00000242114.1	MTFP1	-0.0388621	poly	7	0.0005	AFA
ENSG00000168286.1	THAP11	-0.0388306	poly	7	0.001	AFA
ENSG00000128908.11	INO80	-0.0388224	sigmoid	2	0.05	AFA
ENSG00000010539.7	ZNF200	-0.0388163	poly	7	0.01	AFA
ENSG00000164466.8	SFXN1	-0.0387928	poly	7	0.001	AFA
ENSG00000156162.12	DPY19L4	-0.0387548	rbf	2	0.1	AFA
ENSG00000106628.6	POLD2	-0.0387507	sigmoid	2	0.5	AFA
ENSG00000196584.2	XRCC2	-0.0387397	poly	7	0.1	AFA
ENSG00000197903.6	HIST1H2BK	-0.0387369	rbf	2	0.5	AFA
ENSG00000126858.12	RHOT1	-0.0387238	linear	2	0.0001	AFA
ENSG00000166887.11	VPS39	-0.0386832	sigmoid	2	0.0001	AFA
ENSG00000197429.6	IPP	-0.0386807	poly	2	0.1	AFA
ENSG00000132436.7	FIGNL1	-0.038633	sigmoid	2	0.5	AFA
ENSG00000066084.8	DIP2B	-0.038582	rbf	2	0.5	AFA
ENSG00000144868.9	TMEM108	-0.0385346	sigmoid	2	0.01	AFA
ENSG00000108587.10	GOSR1	-0.0385338	sigmoid	2	0.0001	AFA
ENSG00000109083.9	IFT20	-0.0385174	rbf	2	0.05	AFA
ENSG00000153395.5	LPCAT1	-0.0385119	rbf	2	0.1	AFA
ENSG00000130803.10	ZNF317	-0.0384991	poly	4	0.01	AFA
ENSG00000108515.13	ENO3	-0.0384899	sigmoid	2	0.0001	AFA
ENSG00000068028.13	RASSF1	-0.0384862	rbf	2	0.1	AFA
ENSG00000197111.11	PCBP2	-0.0384847	poly	7	0.05	AFA
ENSG00000008018.8	PSMB1	-0.0384518	poly	2	0.1	AFA
ENSG00000143079.9	CTTNBP2NL	-0.0384282	poly	7	0.5	AFA
ENSG00000196456.4	ZNF775	-0.0384238	sigmoid	2	0.0001	AFA
ENSG00000151883.12	PARP8	-0.038418	poly	7	0.1	AFA
ENSG00000135932.6	CAB39	-0.0384149	sigmoid	2	0.5	AFA
ENSG00000014914.15	MTMR11	-0.0383963	sigmoid	2	0.01	AFA
ENSG00000123146.15	CD97	-0.0383817	poly	3	0.05	AFA
ENSG00000130204.8	TOMM40	-0.0383658	poly	5	0.01	AFA
ENSG00000080802.14	CNOT4	-0.0383311	rbf	2	0.1	AFA
ENSG00000167106.7	FAM102A	-0.038324	poly	7	0.5	AFA
ENSG00000068793.13	CYFIP1	-0.0383223	poly	6	0.05	AFA
ENSG00000092330.11	TINF2	-0.0383063	poly	7	0.05	AFA
ENSG00000143179.7	UCK2	-0.0383006	poly	7	0.001	AFA
ENSG00000169744.8	LDB2	-0.0382785	poly	7	0.05	AFA
ENSG00000162585.12	C1orf86	-0.0382658	sigmoid	2	0.01	AFA
ENSG00000008735.10	MAPK8IP2	-0.0382604	sigmoid	2	0.01	AFA
ENSG00000075131.5	TIPIN	-0.0382446	sigmoid	2	0.5	AFA
ENSG00000159140.13	SON	-0.0382346	poly	7	0.005	AFA
ENSG00000185022.7	MAFF	-0.0382089	sigmoid	2	0.005	AFA
ENSG00000154146.7	NRGN	-0.0381801	poly	7	0.0001	AFA
ENSG00000132004.8	FBXW9	-0.0381718	poly	7	0.5	AFA
ENSG00000164924.13	YWHAZ	-0.038162	poly	6	0.1	AFA
ENSG00000188219.10	POTEE	-0.0381543	poly	7	0.001	AFA
ENSG00000155792.5	DEPTOR	-0.0381537	sigmoid	2	0.5	AFA
ENSG00000104957.9	CCDC130	-0.0381524	sigmoid	2	1	AFA
ENSG00000166123.9	GPT2	-0.0381503	linear	2	0.0001	AFA
ENSG00000162413.12	KLHL21	-0.0381487	sigmoid	2	0.0001	AFA
ENSG00000100721.6	TCL1A	-0.0381485	poly	4	0.5	AFA
ENSG00000162694.9	EXTL2	-0.0381411	poly	7	0.1	AFA
ENSG00000187837.2	HIST1H1C	-0.0381408	poly	7	0.001	AFA
ENSG00000132530.12	XAF1	-0.0381376	sigmoid	2	0.1	AFA
ENSG00000140948.7	ZCCHC14	-0.0381353	poly	5	0.01	AFA
ENSG00000198818.5	SFT2D1	-0.0381321	sigmoid	2	0.5	AFA
ENSG00000075073.10	TACR2	-0.0381096	sigmoid	2	0.5	AFA
ENSG00000087111.16	PIGS	-0.038108	poly	2	0.05	AFA
ENSG00000163479.9	SSR2	-0.0380846	poly	7	0.1	AFA
ENSG00000103569.5	AQP9	-0.0380814	poly	7	0.5	AFA
ENSG00000175866.11	BAIAP2	-0.0380601	rbf	2	0.1	AFA
ENSG00000149136.3	SSRP1	-0.038049	rbf	2	0.1	AFA
ENSG00000119906.6	FAM178A	-0.0380448	poly	7	0.0001	AFA
ENSG00000214517.4	PPME1	-0.0380361	sigmoid	2	0.5	AFA
ENSG00000115970.14	THADA	-0.0380348	sigmoid	2	0.0001	AFA
ENSG00000107959.11	PITRM1	-0.0380049	rbf	2	0.5	AFA
ENSG00000164168.3	TMEM184C	-0.0380002	sigmoid	2	0.005	AFA
ENSG00000144655.10	CSRNP1	-0.037988	poly	4	0.05	AFA
ENSG00000148926.5	ADM	-0.0379862	poly	7	0.5	AFA
ENSG00000167670.11	CHAF1A	-0.0379829	sigmoid	2	0.01	AFA
ENSG00000154174.7	TOMM70A	-0.0379596	sigmoid	2	0.0001	AFA
ENSG00000100601.5	ALKBH1	-0.0379565	poly	5	0.1	AFA
ENSG00000141759.10	TXNL4A	-0.0379522	sigmoid	2	0.0001	AFA
ENSG00000165669.9	FAM204A	-0.0379444	poly	7	1.5	AFA
ENSG00000100603.9	SNW1	-0.0379341	poly	7	0.005	AFA
ENSG00000106125.14	FAM188B	-0.0379325	linear	2	0.0001	AFA
ENSG00000118515.7	SGK1	-0.0379323	poly	7	0.5	AFA
ENSG00000087460.18	GNAS	-0.0379281	poly	7	0.01	AFA
ENSG00000089876.7	DHX32	-0.037876	rbf	2	0.05	AFA
ENSG00000162398.7	C1orf177	-0.0378544	poly	2	0.05	AFA
ENSG00000172893.11	DHCR7	-0.0378328	sigmoid	2	0.0001	AFA
ENSG00000154370.9	TRIM11	-0.0378323	poly	7	0.1	AFA
ENSG00000169410.5	PTPN9	-0.0378156	poly	7	0.0001	AFA
ENSG00000023287.8	RB1CC1	-0.0377583	rbf	2	0.1	AFA
ENSG00000177119.11	ANO6	-0.0377511	sigmoid	2	0.0001	AFA
ENSG00000166482.7	MFAP4	-0.0377507	poly	7	0.0001	AFA
ENSG00000135519.6	KCNH3	-0.037742	poly	7	0.0001	AFA
ENSG00000110108.4	TMEM109	-0.0376783	sigmoid	2	0.0001	AFA
ENSG00000143498.13	TAF1A	-0.0376707	poly	7	0.05	AFA
ENSG00000107581.7	EIF3A	-0.0376517	poly	7	0.5	AFA
ENSG00000160325.10	CACFD1	-0.0376514	rbf	2	0.05	AFA
ENSG00000123992.14	DNPEP	-0.0376262	sigmoid	2	0.0001	AFA
ENSG00000076984.13	MAP2K7	-0.0376159	sigmoid	2	0.01	AFA
ENSG00000130147.11	SH3BP4	-0.0376143	sigmoid	2	0.5	AFA
ENSG00000067082.10	KLF6	-0.037604	poly	7	0.0001	AFA
ENSG00000167196.9	FBXO22	-0.0375932	sigmoid	2	0.0001	AFA
ENSG00000187626.7	ZKSCAN4	-0.0375678	sigmoid	2	0.1	AFA
ENSG00000130164.7	LDLR	-0.0375674	sigmoid	2	0.01	AFA
ENSG00000077232.11	DNAJC10	-0.0375569	poly	7	0.0001	AFA
ENSG00000072864.8	NDE1	-0.0375519	poly	6	2	AFA
ENSG00000188295.10	ZNF669	-0.0375484	poly	4	0.1	AFA
ENSG00000124490.9	CRISP2	-0.0375357	poly	7	0.1	AFA
ENSG00000172725.9	CORO1B	-0.0375302	sigmoid	2	0.1	AFA
ENSG00000139914.6	FITM1	-0.0375156	rbf	2	0.1	AFA
ENSG00000057663.8	ATG5	-0.0374917	poly	7	0.5	AFA
ENSG00000110046.8	ATG2A	-0.0374717	poly	7	0.5	AFA
ENSG00000171163.11	ZNF692	-0.0374677	sigmoid	2	0.0001	AFA
ENSG00000059804.11	SLC2A3	-0.0374408	rbf	2	0.05	AFA
ENSG00000136504.7	KAT7	-0.0374332	poly	7	0.5	AFA
ENSG00000100911.9	PSME2	-0.0374144	rbf	2	0.05	AFA
ENSG00000092529.18	CAPN3	-0.0374131	poly	5	0.1	AFA
ENSG00000092621.7	PHGDH	-0.0373974	sigmoid	2	0.0001	AFA
ENSG00000113396.8	SLC27A6	-0.0373818	sigmoid	2	0.0001	AFA
ENSG00000135482.2	ZC3H10	-0.037374	poly	5	0.0001	AFA
ENSG00000143367.11	TUFT1	-0.0373525	poly	2	0.05	AFA
ENSG00000154144.8	TBRG1	-0.0373524	poly	6	1	AFA
ENSG00000100601.5	ALKBH1	-0.0373394	poly	7	0.01	AFA
ENSG00000213588.4	ZBTB9	-0.0373192	sigmoid	2	0.0001	AFA
ENSG00000133884.5	DPF2	-0.0373184	sigmoid	2	0.001	AFA
ENSG00000197238.3	HIST1H4J	-0.0373177	poly	7	0.0001	AFA
ENSG00000122420.5	PTGFR	-0.0373115	poly	7	0.5	AFA
ENSG00000101146.8	RAE1	-0.0372736	sigmoid	2	0.0001	AFA
ENSG00000181009.4	OR52N5	-0.0372671	poly	7	0.05	AFA
ENSG00000213402.2	PTPRCAP	-0.0372586	sigmoid	2	0.0001	AFA
ENSG00000141543.5	EIF4A3	-0.0372312	sigmoid	2	0.5	AFA
ENSG00000076248.6	UNG	-0.0372206	sigmoid	2	0.05	AFA
ENSG00000110066.10	SUV420H1	-0.0372093	poly	7	0.001	AFA
ENSG00000109079.5	TNFAIP1	-0.0372008	poly	6	0.0001	AFA
ENSG00000171861.6	RNMTL1	-0.0371882	linear	2	0.0001	AFA
ENSG00000136521.8	NDUFB5	-0.037185	poly	7	0.005	AFA
ENSG00000115825.5	PRKD3	-0.0371522	poly	7	1	AFA
ENSG00000116030.12	SUMO1	-0.0371469	rbf	2	0.5	AFA
ENSG00000177889.5	UBE2N	-0.0371449	poly	7	0.05	AFA
ENSG00000170464.5	DNAJC18	-0.0371414	rbf	2	0.005	AFA
ENSG00000074266.13	EED	-0.037138	poly	3	0.1	AFA
ENSG00000225830.6	ERCC6	-0.0371243	sigmoid	2	0.0001	AFA
ENSG00000110025.7	SNX15	-0.037106	poly	7	0.0001	AFA
ENSG00000083635.7	NUFIP1	-0.0370927	poly	7	0.005	AFA
ENSG00000075420.8	FNDC3B	-0.0370759	poly	6	0.1	AFA
ENSG00000118971.3	CCND2	-0.037065	poly	6	0.1	AFA
ENSG00000165672.5	PRDX3	-0.0370575	poly	2	0.01	AFA
ENSG00000170291.10	ELP5	-0.0370491	poly	2	0.1	AFA
ENSG00000090376.4	IRAK3	-0.0370416	sigmoid	2	1	AFA
ENSG00000162909.13	CAPN2	-0.0370201	sigmoid	2	0.5	AFA
ENSG00000010379.11	SLC6A13	-0.037017	sigmoid	2	0.05	AFA
ENSG00000249709.3	ZNF564	-0.0369748	sigmoid	2	0.0001	AFA
ENSG00000150045.7	KLRF1	-0.0369673	rbf	2	0.1	AFA
ENSG00000137171.10	KLC4	-0.0369584	poly	7	0.0001	AFA
ENSG00000121957.7	GPSM2	-0.0369505	sigmoid	2	0.0001	AFA
ENSG00000150907.6	FOXO1	-0.0369155	sigmoid	2	0.5	AFA
ENSG00000173456.4	RNF26	-0.0369118	poly	7	0.5	AFA
ENSG00000185101.8	ANO9	-0.0369009	linear	2	0.0001	AFA
ENSG00000090905.13	TNRC6A	-0.0368805	sigmoid	2	0.5	AFA
ENSG00000197586.8	ENTPD6	-0.0368734	sigmoid	2	0.0001	AFA
ENSG00000130717.8	UCK1	-0.036872	sigmoid	2	0.0001	AFA
ENSG00000169122.7	FAM110B	-0.0368617	rbf	2	0.5	AFA
ENSG00000113088.5	GZMK	-0.0368564	sigmoid	2	0.001	AFA
ENSG00000242616.3	GNG10	-0.0368412	sigmoid	2	0.0001	AFA
ENSG00000107020.5	PLGRKT	-0.0368193	poly	7	0.5	AFA
ENSG00000088298.7	EDEM2	-0.036813	rbf	2	0.1	AFA
ENSG00000172888.7	ZNF621	-0.0368096	sigmoid	2	0.005	AFA
ENSG00000091127.9	PUS7	-0.0368077	poly	7	2	AFA
ENSG00000196220.11	SRGAP3	-0.0367992	poly	7	0.5	AFA
ENSG00000122678.10	POLM	-0.0367947	rbf	2	0.1	AFA
ENSG00000108244.12	KRT23	-0.0367917	sigmoid	2	1.5	AFA
ENSG00000182372.6	CLN8	-0.0367611	poly	7	0.005	AFA
ENSG00000172977.8	KAT5	-0.036757	rbf	2	0.01	AFA
ENSG00000166224.12	SGPL1	-0.0367479	poly	5	0.1	AFA
ENSG00000256525.2	POLG2	-0.0367168	poly	7	0.001	AFA
ENSG00000167748.6	KLK1	-0.0367112	poly	7	0.1	AFA
ENSG00000163659.8	TIPARP	-0.0367102	sigmoid	2	0.05	AFA
ENSG00000108622.6	ICAM2	-0.0367101	rbf	2	0.05	AFA
ENSG00000173272.9	MZT2A	-0.0366971	poly	7	0.01	AFA
ENSG00000172733.10	PURG	-0.0366952	poly	7	0.0001	AFA
ENSG00000196844.4	PATE2	-0.036677	poly	4	0.1	AFA
ENSG00000149798.3	CDC42EP2	-0.0366768	poly	2	0.01	AFA
ENSG00000148308.13	GTF3C5	-0.0366767	sigmoid	2	1	AFA
ENSG00000105856.9	HBP1	-0.0366691	poly	7	0.05	AFA
ENSG00000160013.4	PTGIR	-0.0366663	sigmoid	2	0.0001	AFA
ENSG00000163600.8	ICOS	-0.0366635	poly	7	0.05	AFA
ENSG00000172005.6	MAL	-0.0366511	poly	7	0.01	AFA
ENSG00000123349.9	PFDN5	-0.036646	sigmoid	2	1.5	AFA
ENSG00000118454.8	ANKRD13C	-0.0366421	sigmoid	2	0.5	AFA
ENSG00000196793.9	ZNF239	-0.0366383	poly	7	0.05	AFA
ENSG00000163386.15	NBPF10	-0.0366362	poly	6	0.0005	AFA
ENSG00000146094.9	DOK3	-0.036623	poly	7	0.001	AFA
ENSG00000001036.8	FUCA2	-0.0366138	sigmoid	2	0.5	AFA
ENSG00000119285.6	HEATR1	-0.0365957	sigmoid	2	0.5	AFA
ENSG00000125144.9	MT1G	-0.0365933	poly	7	0.001	AFA
ENSG00000163527.5	STT3B	-0.036576	poly	5	0.1	AFA
ENSG00000138686.5	BBS7	-0.0365208	rbf	2	0.005	AFA
ENSG00000100567.8	PSMA3	-0.0365058	sigmoid	2	0.5	AFA
ENSG00000164609.5	SLU7	-0.0364873	poly	7	0.5	AFA
ENSG00000164463.8	CREBRF	-0.0364846	sigmoid	2	0.05	AFA
ENSG00000174775.12	HRAS	-0.0364531	poly	6	0.01	AFA
ENSG00000197808.7	ZNF461	-0.0364462	poly	7	0.005	AFA
ENSG00000178814.11	OPLAH	-0.0364422	rbf	2	0.5	AFA
ENSG00000134909.14	ARHGAP32	-0.0364325	sigmoid	2	0.0001	AFA
ENSG00000198743.5	SLC5A3	-0.0364197	sigmoid	2	0.0001	AFA
ENSG00000120029.8	C10orf76	-0.0364141	poly	7	0.1	AFA
ENSG00000164329.9	PAPD4	-0.0364124	poly	3	0.1	AFA
ENSG00000185551.8	NR2F2	-0.0363866	linear	2	0.0001	AFA
ENSG00000172057.5	ORMDL3	-0.0363659	poly	5	0.005	AFA
ENSG00000132434.5	LANCL2	-0.0363659	poly	7	0.005	AFA
ENSG00000181722.11	ZBTB20	-0.0363422	poly	7	0.0001	AFA
ENSG00000197006.9	METTL9	-0.0363091	rbf	2	0.01	AFA
ENSG00000197471.6	SPN	-0.0362894	poly	4	0.01	AFA
ENSG00000126522.12	ASL	-0.0362889	sigmoid	2	1	AFA
ENSG00000163840.5	DTX3L	-0.0362864	poly	4	0.05	AFA
ENSG00000100802.10	C14orf93	-0.0362846	poly	5	0.1	AFA
ENSG00000167112.7	TRUB2	-0.036278	sigmoid	2	0.0001	AFA
ENSG00000137944.12	CCBL2	-0.0362634	poly	5	0.1	AFA
ENSG00000155090.10	KLF10	-0.0362589	poly	7	0.0001	AFA
ENSG00000196208.9	GREB1	-0.0362345	rbf	2	0.5	AFA
ENSG00000064687.8	ABCA7	-0.036233	sigmoid	2	0.5	AFA
ENSG00000127124.9	HIVEP3	-0.0362259	sigmoid	2	0.0001	AFA
ENSG00000175216.10	CKAP5	-0.0362036	poly	7	0.005	AFA
ENSG00000127863.11	TNFRSF19	-0.0362009	sigmoid	2	0.0001	AFA
ENSG00000139154.10	AEBP2	-0.0361753	sigmoid	2	0.0001	AFA
ENSG00000197329.7	PELI1	-0.0361511	rbf	2	0.1	AFA
ENSG00000140350.11	ANP32A	-0.0361254	sigmoid	2	0.0001	AFA
ENSG00000091262.10	ABCC6	-0.0361101	sigmoid	2	0.0001	AFA
ENSG00000181751.5	C5orf30	-0.0361015	sigmoid	2	0.1	AFA
ENSG00000144354.9	CDCA7	-0.0360903	sigmoid	2	0.05	AFA
ENSG00000198646.9	NCOA6	-0.0360898	sigmoid	2	0.05	AFA
ENSG00000157350.8	ST3GAL2	-0.0360725	poly	2	0.1	AFA
ENSG00000160318.2	CLDND2	-0.0360664	poly	6	0.01	AFA
ENSG00000121775.13	TMEM39B	-0.0360477	rbf	2	0.1	AFA
ENSG00000178342.4	KCNG2	-0.0360131	sigmoid	2	0.0001	AFA
ENSG00000159335.11	PTMS	-0.03601	sigmoid	2	0.005	AFA
ENSG00000163673.6	DCLK3	-0.0359973	poly	7	0.5	AFA
ENSG00000095627.5	TDRD1	-0.0359865	poly	7	0.0001	AFA
ENSG00000198879.7	SFMBT2	-0.0359799	sigmoid	2	0.0001	AFA
ENSG00000105991.7	HOXA1	-0.0359737	sigmoid	2	0.0001	AFA
ENSG00000198824.4	CHAMP1	-0.0359583	poly	7	0.0005	AFA
ENSG00000164117.8	FBXO8	-0.0359485	poly	7	0.5	AFA
ENSG00000173193.9	PARP14	-0.035944	poly	7	0.1	AFA
ENSG00000111186.8	WNT5B	-0.0359437	poly	6	1	AFA
ENSG00000198755.6	RPL10A	-0.0358939	rbf	2	2	AFA
ENSG00000106367.9	AP1S1	-0.0358884	poly	7	0.1	AFA
ENSG00000169905.7	TOR1AIP2	-0.035868	sigmoid	2	0.5	AFA
ENSG00000036672.11	USP2	-0.035867	sigmoid	2	0.1	AFA
ENSG00000100441.5	KHNYN	-0.0358653	sigmoid	2	0.0001	AFA
ENSG00000109536.7	FRG1	-0.0358267	sigmoid	2	0.01	AFA
ENSG00000198171.8	DDRGK1	-0.0358262	sigmoid	2	0.5	AFA
ENSG00000110665.7	C11orf21	-0.0358065	poly	4	0.05	AFA
ENSG00000143851.11	PTPN7	-0.0358029	poly	5	0.1	AFA
ENSG00000157734.9	SNX22	-0.0358018	sigmoid	2	0.5	AFA
ENSG00000165699.9	TSC1	-0.0357873	sigmoid	2	0.0001	AFA
ENSG00000173334.3	TRIB1	-0.0357771	sigmoid	2	0.0001	AFA
ENSG00000182628.8	SKA2	-0.0357745	sigmoid	2	0.001	AFA
ENSG00000185187.8	SIGIRR	-0.0357645	rbf	2	0.05	AFA
ENSG00000139990.13	DCAF5	-0.0357418	poly	2	0.1	AFA
ENSG00000076108.7	BAZ2A	-0.0357416	sigmoid	2	0.0001	AFA
ENSG00000118432.11	CNR1	-0.0357343	poly	7	0.01	AFA
ENSG00000130724.4	CHMP2A	-0.035734	poly	7	0.1	AFA
ENSG00000240038.2	AMY2B	-0.0357232	poly	6	0.001	AFA
ENSG00000134851.7	TMEM165	-0.0357073	poly	7	0.5	AFA
ENSG00000164576.7	SAP30L	-0.0357042	rbf	2	0.0005	AFA
ENSG00000115204.10	MPV17	-0.0356984	poly	4	0.05	AFA
ENSG00000106785.10	TRIM14	-0.0356767	poly	7	0.1	AFA
ENSG00000186222.3	BLOC1S4	-0.0356659	sigmoid	2	0.0001	AFA
ENSG00000182934.7	SRPR	-0.035646	rbf	2	0.1	AFA
ENSG00000060642.6	PIGV	-0.0356357	sigmoid	2	0.0001	AFA
ENSG00000107242.13	PIP5K1B	-0.0356102	sigmoid	2	0.0001	AFA
ENSG00000164134.8	NAA15	-0.0355993	linear	2	0.0001	AFA
ENSG00000126814.6	TRMT5	-0.035596	poly	7	0.0005	AFA
ENSG00000151093.3	OXSM	-0.0355782	sigmoid	2	0.5	AFA
ENSG00000162104.5	ADCY9	-0.0355732	sigmoid	2	0.5	AFA
ENSG00000115935.12	WIPF1	-0.0355695	sigmoid	2	0.005	AFA
ENSG00000117676.9	RPS6KA1	-0.0355329	poly	7	0.1	AFA
ENSG00000196652.7	ZKSCAN5	-0.0355317	poly	5	0.1	AFA
ENSG00000109113.13	RAB34	-0.0355229	poly	4	0.005	AFA
ENSG00000141682.11	PMAIP1	-0.0355228	poly	7	0.1	AFA
ENSG00000099899.10	TRMT2A	-0.0355119	rbf	2	0.1	AFA
ENSG00000106638.11	TBL2	-0.0355063	poly	2	0.005	AFA
ENSG00000143319.11	ISG20L2	-0.0355031	poly	4	0.05	AFA
ENSG00000136295.10	TTYH3	-0.0354843	sigmoid	2	0.01	AFA
ENSG00000198176.8	TFDP1	-0.0354522	sigmoid	2	0.0001	AFA
ENSG00000039600.6	SOX30	-0.0354517	sigmoid	2	0.01	AFA
ENSG00000181625.13	SLX1B	-0.0354376	sigmoid	2	0.1	AFA
ENSG00000172828.8	CES3	-0.0354296	sigmoid	2	0.5	AFA
ENSG00000152457.13	DCLRE1C	-0.0354159	poly	7	1.5	AFA
ENSG00000228300.9	C19orf24	-0.0354083	poly	6	0.005	AFA
ENSG00000166619.7	BLCAP	-0.0354026	poly	7	0.0001	AFA
ENSG00000183475.8	ASB7	-0.0353839	poly	7	0.05	AFA
ENSG00000160445.6	ZER1	-0.0353816	rbf	2	0.0001	AFA
ENSG00000123700.4	KCNJ2	-0.0353723	sigmoid	2	0.5	AFA
ENSG00000197694.9	SPTAN1	-0.035368	sigmoid	2	0.05	AFA
ENSG00000198000.7	NOL8	-0.0353676	poly	7	0.01	AFA
ENSG00000065154.7	OAT	-0.0353618	poly	2	1	AFA
ENSG00000142875.15	PRKACB	-0.0353603	sigmoid	2	0.5	AFA
ENSG00000143222.7	UFC1	-0.0353194	sigmoid	2	0.0001	AFA
ENSG00000107651.8	SEC23IP	-0.0353095	sigmoid	2	0.1	AFA
ENSG00000170271.6	FAXDC2	-0.0353036	poly	7	0.1	AFA
ENSG00000146830.9	GIGYF1	-0.0352986	sigmoid	2	0.0001	AFA
ENSG00000167315.13	ACAA2	-0.0352916	poly	7	0.5	AFA
ENSG00000170989.8	S1PR1	-0.0352893	poly	7	0.005	AFA
ENSG00000164169.8	PRMT10	-0.0352826	sigmoid	2	0.0001	AFA
ENSG00000129538.9	RNASE1	-0.0352814	poly	7	1.5	AFA
ENSG00000115306.11	SPTBN1	-0.0352746	sigmoid	2	0.0001	AFA
ENSG00000111229.11	ARPC3	-0.0352714	poly	3	0.05	AFA
ENSG00000136448.7	NMT1	-0.0352665	poly	6	0.0001	AFA
ENSG00000134762.12	DSC3	-0.0352664	sigmoid	2	0.01	AFA
ENSG00000180251.4	SLC9A4	-0.0352663	poly	7	2	AFA
ENSG00000076662.5	ICAM3	-0.0352632	sigmoid	2	0.0001	AFA
ENSG00000166024.9	R3HCC1L	-0.0352441	sigmoid	2	0.5	AFA
ENSG00000125772.8	GPCPD1	-0.0352283	sigmoid	2	0.1	AFA
ENSG00000104774.8	MAN2B1	-0.0352006	sigmoid	2	0.05	AFA
ENSG00000181104.6	F2R	-0.0351984	poly	2	0.01	AFA
ENSG00000166855.5	CLPX	-0.0351902	sigmoid	2	0.01	AFA
ENSG00000166886.8	NAB2	-0.0351716	poly	7	0.05	AFA
ENSG00000170581.9	STAT2	-0.0351523	poly	3	0.1	AFA
ENSG00000124795.10	DEK	-0.0351231	rbf	2	0.1	AFA
ENSG00000101017.9	CD40	-0.0351078	rbf	2	0.5	AFA
ENSG00000213619.5	NDUFS3	-0.0351024	sigmoid	2	0.0001	AFA
ENSG00000140367.7	UBE2Q2	-0.0350884	sigmoid	2	0.0001	AFA
ENSG00000124688.9	MAD2L1BP	-0.0350686	sigmoid	2	0.1	AFA
ENSG00000116213.11	WRAP73	-0.0350462	rbf	2	0.5	AFA
ENSG00000164631.14	ZNF12	-0.0350437	sigmoid	2	0.1	AFA
ENSG00000163221.7	S100A12	-0.0350408	rbf	2	0.1	AFA
ENSG00000064652.6	SNX24	-0.0350248	sigmoid	2	0.0001	AFA
ENSG00000070495.10	JMJD6	-0.0350242	sigmoid	2	0.0001	AFA
ENSG00000136874.6	STX17	-0.035005	sigmoid	2	0.01	AFA
ENSG00000167785.4	ZNF558	-0.035004	rbf	2	0.05	AFA
ENSG00000163517.10	HDAC11	-0.0350031	sigmoid	2	0.0001	AFA
ENSG00000136870.6	ZNF189	-0.0349686	poly	6	0.005	AFA
ENSG00000145428.10	RNF175	-0.0349515	poly	7	0.05	AFA
ENSG00000203797.4	DDO	-0.0349452	sigmoid	2	1.5	AFA
ENSG00000106080.6	FKBP14	-0.0349422	sigmoid	2	0.05	AFA
ENSG00000221963.4	APOL6	-0.034932	sigmoid	2	0.01	AFA
ENSG00000157349.11	DDX19B	-0.0349263	poly	5	0.05	AFA
ENSG00000101199.8	ARFGAP1	-0.0348912	sigmoid	2	0.0001	AFA
ENSG00000168209.4	DDIT4	-0.0348868	poly	6	0.01	AFA
ENSG00000198624.8	CCDC69	-0.0348794	poly	7	0.01	AFA
ENSG00000134744.9	ZCCHC11	-0.0348718	poly	4	0.05	AFA
ENSG00000134318.9	ROCK2	-0.0348634	poly	7	0.5	AFA
ENSG00000132541.6	HRSP12	-0.0348596	poly	7	0.01	AFA
ENSG00000184787.14	UBE2G2	-0.034844	poly	7	0.1	AFA
ENSG00000089597.12	GANAB	-0.0348411	sigmoid	2	0.1	AFA
ENSG00000132005.4	RFX1	-0.0348138	poly	6	0.01	AFA
ENSG00000150667.6	FSIP1	-0.0348105	sigmoid	2	0.0001	AFA
ENSG00000135624.11	CCT7	-0.0347932	poly	2	0.05	AFA
ENSG00000174516.10	PELI3	-0.0347798	sigmoid	2	0.1	AFA
ENSG00000064763.5	FAR2	-0.0347513	rbf	2	0.1	AFA
ENSG00000173113.2	TRMT112	-0.0347464	poly	7	0.0001	AFA
ENSG00000176978.9	DPP7	-0.0347448	poly	5	0.1	AFA
ENSG00000128607.9	KLHDC10	-0.0347439	poly	7	0.05	AFA
ENSG00000104442.5	ARMC1	-0.0347167	rbf	2	0.1	AFA
ENSG00000196966.3	HIST1H3E	-0.0347112	poly	7	0.01	AFA
ENSG00000079462.3	PAFAH1B3	-0.0346816	rbf	2	0.1	AFA
ENSG00000103037.7	SETD6	-0.034679	poly	7	0.001	AFA
ENSG00000152430.13	BOLL	-0.0346649	poly	7	0.05	AFA
ENSG00000101336.8	HCK	-0.0346648	poly	2	0.1	AFA
ENSG00000148396.14	SEC16A	-0.0346552	poly	4	0.1	AFA
ENSG00000135241.12	PNPLA8	-0.0346493	sigmoid	2	0.005	AFA
ENSG00000171408.9	PDE7B	-0.0346245	poly	7	2	AFA
ENSG00000183439.5	TRIM61	-0.0346052	poly	7	0.05	AFA
ENSG00000112701.13	SENP6	-0.0346023	poly	7	0.1	AFA
ENSG00000126249.3	PDCD2L	-0.0346018	poly	6	0.05	AFA
ENSG00000134152.6	KATNBL1	-0.0345698	sigmoid	2	0.0001	AFA
ENSG00000205155.3	PSENEN	-0.0345313	sigmoid	2	0.0001	AFA
ENSG00000108556.7	CHRNE	-0.0345309	poly	7	0.001	AFA
ENSG00000121067.13	SPOP	-0.034516	sigmoid	2	0.0001	AFA
ENSG00000117362.8	APH1A	-0.0344831	rbf	2	0.01	AFA
ENSG00000255529.3	POLR2M	-0.0344575	sigmoid	2	0.0001	AFA
ENSG00000105576.11	TNPO2	-0.0344556	linear	2	0.0001	AFA
ENSG00000175104.10	TRAF6	-0.034454	rbf	2	0.5	AFA
ENSG00000135250.12	SRPK2	-0.0344463	rbf	2	0.5	AFA
ENSG00000136689.14	IL1RN	-0.0344171	sigmoid	2	0.1	AFA
ENSG00000153815.12	CMIP	-0.0344154	poly	7	0.05	AFA
ENSG00000107338.8	SHB	-0.0344075	rbf	2	0.1	AFA
ENSG00000167720.8	SRR	-0.0344071	sigmoid	2	0.05	AFA
ENSG00000189180.11	ZNF33A	-0.0343904	poly	6	0.1	AFA
ENSG00000136450.8	SRSF1	-0.0343816	sigmoid	2	0.05	AFA
ENSG00000204103.2	MAFB	-0.0343578	sigmoid	2	0.0001	AFA
ENSG00000126353.3	CCR7	-0.0343448	rbf	2	0.001	AFA
ENSG00000153094.17	BCL2L11	-0.0343381	poly	7	0.1	AFA
ENSG00000064763.5	FAR2	-0.0343377	rbf	2	0.1	AFA
ENSG00000141905.13	NFIC	-0.034335	poly	7	0.005	AFA
ENSG00000162456.5	KNCN	-0.0343228	poly	7	0.01	AFA
ENSG00000084072.12	PPIE	-0.0343108	linear	2	0.0005	AFA
ENSG00000166435.11	XRRA1	-0.0342879	poly	3	0.5	AFA
ENSG00000048707.9	VPS13D	-0.0342865	rbf	2	0.1	AFA
ENSG00000160993.3	ALKBH4	-0.0342816	poly	7	0.1	AFA
ENSG00000189159.11	HN1	-0.0342807	sigmoid	2	0.5	AFA
ENSG00000103257.4	SLC7A5	-0.0342765	poly	7	0.01	AFA
ENSG00000197747.4	S100A10	-0.0342642	sigmoid	2	0.0001	AFA
ENSG00000164068.11	RNF123	-0.0342606	poly	7	0.001	AFA
ENSG00000087086.9	FTL	-0.0342593	poly	4	0.05	AFA
ENSG00000135999.7	EPC2	-0.0342429	sigmoid	2	0.1	AFA
ENSG00000204519.5	ZNF551	-0.0342424	rbf	2	0.0001	AFA
ENSG00000145777.10	TSLP	-0.0342319	sigmoid	2	0.0001	AFA
ENSG00000089157.11	RPLP0	-0.0342292	sigmoid	2	0.5	AFA
ENSG00000148335.10	NTMT1	-0.0342191	sigmoid	2	0.05	AFA
ENSG00000148843.9	PDCD11	-0.0342163	poly	6	0.01	AFA
ENSG00000184162.9	NR2C2AP	-0.0342132	sigmoid	2	0.0001	AFA
ENSG00000162769.8	FLVCR1	-0.0341852	sigmoid	2	0.005	AFA
ENSG00000096401.7	CDC5L	-0.0341788	sigmoid	2	0.0001	AFA
ENSG00000172936.8	MYD88	-0.0341702	poly	5	1	AFA
ENSG00000139180.5	NDUFA9	-0.034168	sigmoid	2	0.0001	AFA
ENSG00000171777.11	RASGRP4	-0.03416	poly	7	0.1	AFA
ENSG00000171316.7	CHD7	-0.0341551	poly	2	0.1	AFA
ENSG00000184227.3	ACOT1	-0.03415	sigmoid	2	1	AFA
ENSG00000112218.7	GPR63	-0.0341447	sigmoid	2	0.0001	AFA
ENSG00000159842.10	ABR	-0.0341394	poly	6	0.0005	AFA
ENSG00000167377.12	ZNF23	-0.0341313	poly	7	0.1	AFA
ENSG00000087088.15	BAX	-0.0341201	poly	7	0.001	AFA
ENSG00000148343.14	FAM73B	-0.03411	poly	4	0.005	AFA
ENSG00000111913.11	FAM65B	-0.0341002	sigmoid	2	0.01	AFA
ENSG00000164916.9	FOXK1	-0.0340912	sigmoid	2	0.0001	AFA
ENSG00000221829.5	FANCG	-0.034086	rbf	2	0.1	AFA
ENSG00000204176.8	SYT15	-0.0340748	poly	7	0.01	AFA
ENSG00000105993.10	DNAJB6	-0.0340284	sigmoid	2	0.5	AFA
ENSG00000108774.10	RAB5C	-0.0340259	sigmoid	2	0.0001	AFA
ENSG00000185669.5	SNAI3	-0.0340042	poly	6	0.05	AFA
ENSG00000133612.14	AGAP3	-0.0339986	sigmoid	2	0.5	AFA
ENSG00000224226.4	TBC1D3B	-0.0339953	sigmoid	2	0.1	AFA
ENSG00000103047.3	TANGO6	-0.0339795	poly	7	0.05	AFA
ENSG00000066697.10	MSANTD3	-0.033975	poly	5	0.5	AFA
ENSG00000122557.5	HERPUD2	-0.0339648	poly	7	0.0001	AFA
ENSG00000186567.8	CEACAM19	-0.0339487	poly	7	0.1	AFA
ENSG00000163218.10	PGLYRP4	-0.033938	sigmoid	2	0.005	AFA
ENSG00000104812.10	GYS1	-0.0339371	sigmoid	2	0.0001	AFA
ENSG00000171552.8	BCL2L1	-0.0339198	poly	3	0.01	AFA
ENSG00000112335.10	SNX3	-0.033917	poly	7	0.5	AFA
ENSG00000237763.5	AMY1A	-0.033915	sigmoid	2	0.5	AFA
ENSG00000110851.7	PRDM4	-0.0339125	poly	2	0.1	AFA
ENSG00000121057.8	AKAP1	-0.0339031	poly	7	0.1	AFA
ENSG00000198040.6	ZNF84	-0.0338773	poly	7	0.01	AFA
ENSG00000041802.6	LSG1	-0.033874	poly	7	0.001	AFA
ENSG00000165804.11	ZNF219	-0.0338727	rbf	2	0.01	AFA
ENSG00000080815.14	PSEN1	-0.0338627	poly	7	0.1	AFA
ENSG00000137563.7	GGH	-0.0338584	poly	7	0.001	AFA
ENSG00000005100.8	DHX33	-0.0338318	poly	7	0.1	AFA
ENSG00000145734.14	BDP1	-0.0338259	linear	2	0.0001	AFA
ENSG00000143493.8	INTS7	-0.0338219	poly	7	0.0001	AFA
ENSG00000099817.7	POLR2E	-0.0338082	sigmoid	2	1	AFA
ENSG00000061987.10	MON2	-0.0337589	poly	3	0.1	AFA
ENSG00000151881.10	C5orf28	-0.0337552	rbf	2	0.01	AFA
ENSG00000169599.8	NFU1	-0.0337483	sigmoid	2	0.05	AFA
ENSG00000005486.12	RHBDD2	-0.0337377	rbf	2	0.5	AFA
ENSG00000105879.6	CBLL1	-0.0336712	poly	7	0.005	AFA
ENSG00000127588.4	GNG13	-0.0336582	poly	7	0.0005	AFA
ENSG00000213024.6	NUP62	-0.0336566	rbf	2	0.5	AFA
ENSG00000173120.10	KDM2A	-0.0336453	sigmoid	2	0.01	AFA
ENSG00000109107.9	ALDOC	-0.0336403	sigmoid	2	1.5	AFA
ENSG00000203667.5	COX20	-0.0336299	poly	2	0.005	AFA
ENSG00000106682.10	EIF4H	-0.0336251	poly	2	0.05	AFA
ENSG00000205744.5	DENND1C	-0.0336181	sigmoid	2	0.05	AFA
ENSG00000116906.7	GNPAT	-0.0336092	sigmoid	2	0.0001	AFA
ENSG00000155621.10	C9orf85	-0.033603	poly	7	0.01	AFA
ENSG00000135913.6	USP37	-0.0335906	sigmoid	2	0.5	AFA
ENSG00000138279.10	ANXA7	-0.0335875	sigmoid	2	0.05	AFA
ENSG00000166508.13	MCM7	-0.0335805	sigmoid	2	0.0001	AFA
ENSG00000162300.7	ZFPL1	-0.033579	poly	7	0.005	AFA
ENSG00000010295.15	IFFO1	-0.033577	sigmoid	2	0.0001	AFA
ENSG00000009307.11	CSDE1	-0.0335583	sigmoid	2	0.0001	AFA
ENSG00000125780.11	TGM3	-0.0335468	sigmoid	2	0.05	AFA
ENSG00000156482.6	RPL30	-0.0335142	poly	7	0.1	AFA
ENSG00000012232.4	EXTL3	-0.0335081	poly	7	0.0001	AFA
ENSG00000105835.7	NAMPT	-0.0334934	poly	5	0.1	AFA
ENSG00000008382.11	MPND	-0.0334917	poly	6	0.005	AFA
ENSG00000173812.6	EIF1	-0.0334898	sigmoid	2	0.1	AFA
ENSG00000168131.2	OR2B2	-0.033489	poly	3	0.1	AFA
ENSG00000160214.8	RRP1	-0.0334881	poly	4	0.1	AFA
ENSG00000172409.5	CLP1	-0.0334739	sigmoid	2	0.1	AFA
ENSG00000119321.4	FKBP15	-0.0334646	sigmoid	2	0.0001	AFA
ENSG00000139921.8	TMX1	-0.0334575	poly	7	0.001	AFA
ENSG00000036565.10	SLC18A1	-0.0334528	poly	7	0.1	AFA
ENSG00000104299.10	INTS9	-0.0334408	poly	7	0.1	AFA
ENSG00000067221.9	STOML1	-0.0334392	rbf	2	0.5	AFA
ENSG00000173535.9	TNFRSF10C	-0.0334172	poly	7	0.1	AFA
ENSG00000143398.15	PIP5K1A	-0.0334091	poly	7	0.01	AFA
ENSG00000110955.4	ATP5B	-0.0333947	poly	3	0.01	AFA
ENSG00000176720.3	BOK	-0.0333889	sigmoid	2	0.0001	AFA
ENSG00000048828.12	FAM120A	-0.0333864	poly	7	0.005	AFA
ENSG00000101052.8	IFT52	-0.0333836	poly	7	1	AFA
ENSG00000166912.12	MTMR10	-0.0333656	sigmoid	2	0.0001	AFA
ENSG00000160991.10	ORAI2	-0.0333548	sigmoid	2	0.1	AFA
ENSG00000227345.4	PARG	-0.0333495	sigmoid	2	0.1	AFA
ENSG00000104689.5	TNFRSF10A	-0.0333441	sigmoid	2	0.1	AFA
ENSG00000126461.10	SCAF1	-0.0333396	rbf	2	0.05	AFA
ENSG00000166337.5	TAF10	-0.0333303	sigmoid	2	0.05	AFA
ENSG00000115677.12	HDLBP	-0.0332972	sigmoid	2	0.5	AFA
ENSG00000165626.12	BEND7	-0.0332958	poly	7	0.0001	AFA
ENSG00000123815.7	ADCK4	-0.0332815	rbf	2	0.005	AFA
ENSG00000116691.6	MIIP	-0.0332778	sigmoid	2	0.5	AFA
ENSG00000137218.6	FRS3	-0.033271	poly	7	0.0001	AFA
ENSG00000149925.12	ALDOA	-0.0332619	poly	4	0.0005	AFA
[truncated: 45,872 more rows]
